# Supplementary material for: Social interactions lead to motility-induced phase separation in fire ants
Source: Nat Commun. 2022 Nov 7;13:6710. doi: 10.1038/s41467-022-34181-0 (PMC9640710; doi:10.1038/s41467-022-34181-0)
Supplement: Supplementary file 4 — Supplementary Software [file 41467_2022_34181_MOESM4_ESM.zip]

Archive with 3 entries (3 files):
- 323814_3_data_set_6982948_rjnlbn/autotracker.m
- 323814_3_data_set_6982948_rjnlbn/lengthscale.m
- 323814_3_data_set_6982948_rjnlbn/two_densities.m
