# Supplementary material for: Social interactions lead to motility-induced phase separation in fire ants
Source: Nat Commun. 2022 Nov 7;13:6710. doi: 10.1038/s41467-022-34181-0 (PMC9640710; doi:10.1038/s41467-022-34181-0)
Supplement: Supplementary file 4 — Supplementary Software [file 41467_2022_34181_MOESM4_ESM.zip › 323814_3_data_set_6982948_rjnlbn/autotracker.m]

% Written by Caleb Anderson and Alberto Fernandez Nieves 
% Uploaded Oct. 07, 2022 as part of the supplementary material for 
% "Social Interactions Lead to Motility-Induced Phase Separation in Fire
% Ants" in Nature Communications

%Shows the algorithm used to track the ants, calcualate the ants wait
%times, their pair correlation functions, their alignment, and their speed
%correlations.

function autotracker(folder,start,stop,numants,thresh,test,hours)
    tic
    bg = sequence_bg(folder);
    imwidth=9;
%     antpos=[];
%     p_info=[];
    
    fps = (stop-start+1) / 3600 / hours;
    timestep = 1/fps;
    

    
    data=cell(stop-start+1,1);
    
    
    for i=start:stop

        
        
        filetoread=[folder '\Image_' sprintf('%04i',i) '.jpg'];
        dat=bg - imread(filetoread);
%         dat = double(imread(filetoread))./double(bg);
%         e = imgaussfilt(dat);
        %dat=rgb2gray(dat);

        a=double(dat);
        a=padarray(a,7);
        cminpix=imwidth/size(dat,2);
        b=a>thresh;
        
        
        c=imdilate(b,ones(3,3));
        if (i<=start+1)&&test==1
            figure
            imshow(c)
        end
    
        
        cc=bwconncomp(c);
        
        stats = regionprops(cc,'Centroid','orientation');
        
        numPixels = cellfun(@numel,cc.PixelIdxList);
        
        if i==start
            list=sort(numPixels,'descend');
            biggest=list(1)*1.4;
            smallest=list(numants)*.8;
        
            
        end         

        if(size(numPixels)>0)    
        
            pos_angle=[cat(1,stats.Centroid),cat(1,stats.Orientation),numPixels'];
%             if i>2
                pos_angle=pos_angle(pos_angle(:,4)>=smallest,:);

                pos_angle=pos_angle(pos_angle(:,4)<=biggest,:);
%             end
            pos_angle(:,1:2)=pos_angle(:,1:2)*cminpix;
            pos_angle(:,4)=pos_angle(:,4)*cminpix^2;
            data{i-start+1}=sortrows(pos_angle,4);

        end
           
        if mod(i-start,500)==0
            display([num2str(i-start) ' out of ' num2str(stop-start+1)])
        end
        
        if mod(i-start,10000)==0
            save([folder '\untracked_positions.mat'],'data');
        end
        
    end
    display('Time scanning pictures')
   toc
   tic
    if test==1
        imshow(c)
    end
    
    save([folder '\untracked_positions.mat'],'data');


    tracks=weightedtrack(data,numants,.03,1,.07,150,2*numants);
    save([folder '\tracks.mat'],'tracks');
%     figure
%     hold on
%     for i=1:numants
%         
%         plot(tracks{i}(1:end,1),imwidth-tracks{i}(1:end,2))
%  
%     end  
%     
%     for i=1:numants
%         
%         text1=['\leftarrow path ' num2str(i) ' frame ' num2str(tracks{i}(1,5))];
%         text2=['\leftarrow path ' num2str(i) ' frame ' num2str(tracks{i}(end,5))];
%         text(tracks{i}(1,1),imwidth-tracks{i}(1,2),text1)
%         text(tracks{i}(end,1),imwidth-tracks{i}(end,2),text2)
%         
%     end
    display('Time tracking ants')
    toc
    tic
    for i=1:numants
     

        delta=[zeros(1,5); diff(tracks{i})];
        speed=((delta(:,1).^2+delta(:,2).^2).^.5)/timestep;

        tracks{i}=[tracks{i},speed];

    end
    
    if test==1
        return
    end
    
    ant=tracks;
 distance=cell(numants,numants);
%  grdata=[];
 dorientation=cell(numants,numants);
 anglecorr=cell(numants,numants);
 speedcorr=cell(numants,numants);
 arclength=cell(numants,numants);

 


 steps= stop-start;


 grdata = nan(numants*(numants-1)*steps,2);
 z=0;

 for i=1:numants
     for j=1:numants
         xdif= ant{i}(:,1)-ant{j}(:,1);
         ydif= ant{i}(:,2)-ant{j}(:,2);
         distance{i,j}= (xdif.^2+ydif.^2).^.5;
         
         if i~=j;
%              Calculates the effective arc length, assuming a circle of
%              radius "distance" that may intersect with a larger circle of
%              radius D. This arc length will be used to calculate g(r)
             r=distance{i,j};
             A=((ant{i}(:,1)-4.5).^2+(ant{i}(:,2)-4.5).^2).^.5;
                
             arclength{i,j}=real(2.*r.*(pi-acos((4.5^2-r.^2-A.^2)./(2.*A.*r))));
             
             %A=((ant{i}(:,1)-1.25).^2+(ant{i}(:,2)-1.25).^2).^.5;
             
             %arclength{i,j}=real(2.*r.*(pi-acos((1.25^2-r.^2-A.^2)./(2.*A.*r))));
             
             grdata(z+1:z+steps,:)= [r,arclength{i,j}];
             z=z+steps;
         end
         dorientation{i,j}=ant{i}(:,5)-ant{j}(:,5);
         for k=1:size(dorientation{i,j})
             if dorientation{i,j}(k)>90
                 dorientation{i,j}(k)=dorientation{i,j}(k)-180;
             elseif dorientation{i,j}(k)<-90
                 dorientation{i,j}(k)=dorientation{i,j}(k)+180;
             end
         end
         dorientation{i,j}=cos(2*(dorientation{i,j})/180*3.14159);
     end
 end
 z=0;
 actotal = nan(numants*(numants-1)*steps/2,3);

 for i=1:numants
     for j=i+1:numants
         
         ac=[distance{i,j},dorientation{i,j}];
         ac=sortrows(ac,1);
         if i~=j
             
             actotal(z+1:z+steps,:)=[ac,arclength{i,j}];
             z=z+steps;
         end
         
         
         ac2=zeros(100,2);
         bnew=1;
         for k=1:100
             bold=bnew;
             bnew=find(ac(:,1)>.1*k,1);
             if bnew>1
                ac2(k,:)=[.1*k, mean(ac(bold:bnew,2))];
             else
                 ac2(k,:)=[.1*k, 0];
             end
         end
         anglecorr{i,j}=ac2;
     end
 end
 
             
   for i=1:numants
     for j=i:numants
         
         if i==j
            ac=[distance{i,j},ant{i}(:,6)];   
         else
             
            ac=[distance{i,j},(ant{i}(:,6)+ant{j}(:,6))./2];
         end
         
         ac=sortrows(ac,1);
         
%          if i~=j
%              sctotal=[sctotal; ac];
%          end
         
         ac2=zeros(100,2);
         bnew=1;
         for k=1:100
             bold=bnew;
             bnew=find(ac(:,1)>.1*k,1);
             if bnew>1
                ac2(k,:)=[.1*k, mean(ac(bold:bnew,2))];
             else
                 ac2(k,:)=[.1*k, 0];
             end
         end
         speedcorr{i,j}=ac2;
     end
   end
speedtot=[];
   for i=1:numants
       speedtot=[speedtot;ant{i}(:,6)/2];
           
   end
x=linspace(0,3.5,36);
a=figure;
histogram(speedtot,x,'Normalization','probability')
pasta=histcounts(speedtot,x,'Normalization','probability');
xlabel('Speed (mm/s)')
ylabel('Probability')
ylim([0,.45])
title(['Average Speed = ' num2str(mean(speedtot)) ' mm/s, ' num2str(pasta(1)*100) ' % in Bin 1'])
saveas(a,[folder '\Speed Hist.fig'])
close all


save([folder '\allantdata.mat'],'ant');


a=figure;
still=find(speedtot<.1);
still2=diff(still);
still2(still2~=1)=0;
waittime=diff(find(still2==0));
waittime=waittime(waittime>1);
[N,bins]=histcounts(waittime,ceil(max(waittime-1)/3),'Normalization','probability');
scatter(bins(2:end)-1.5,N);
xlabel('Wait time')

ylabel('Probability')
title([num2str(numants) ' Ant Wait Time Histogram (v < 1 mm/s, ' num2str(size(waittime,1)) ' Waits'])
set(gca,'xscale','log');
set(gca,'yscale','log');
    saveas(a,[folder '\Wait Times.fig'])
close all
histwait=[bins(2:end)'-1.5,N'];
save([folder '\Wait Hist.mat'],'histwait')


if numants<2
    return
end

disttot=actotal(:,1);
x=linspace(0,9,500);
[N,edges]=histcounts(disttot,x,'Normalization','probability');
histy=[edges(2:500)',N'];
save([folder '\hist500C.mat'],'histy')
save([folder '\totaldist.mat'],'disttot')
% 
save([folder '\distance.mat'],'distance');


speedcorrtot=[];
for i=1:numants
    for j=i+1:numants
        speedcorrtot=[speedcorrtot,speedcorr{i,j}(:,2)];
    end
end
sctot=[speedcorr{1,1}(:,1),mean(speedcorrtot,2)];
a=figure;
scatter(sctot(:,1),sctot(:,2));
title(['Speed vs Distance for' num2str(numants) ' Ants with ' num2str(size(disttot,1)) ' measurements']);
xlabel('Distance(cm)');
ylabel('Speed(cm/s)');
saveas(a,[folder '\Totspeedcorr.fig'])
close all


[n,edges]=histcounts(disttot,500);
distdata=[edges(2:end)',n'];

a=scatter(distdata(:,1),distdata(:,2));
saveas(a,[folder '\Dist Hist.fig'])

grdata=sortrows(grdata,1);
bnew=1;
finalgr=zeros(500,2);
grdata(find(grdata(:,2)==0),:)=[];

for i=1:500
    bold=bnew;
    bnew=find(grdata(:,1)>7*i/500,1);
    weighted=sum(1./grdata(bold:bnew,2));
    finalgr(i,:)=[7*i/500, weighted];
end

 a=scatter(finalgr(:,1),finalgr(:,2)) ;  
saveas(a,[folder '\weighted_g(r)']);   

 close all;

display('Time calculating statistics')
toc
    
