# Supplementary material for: Social interactions lead to motility-induced phase separation in fire ants
Source: Nat Commun. 2022 Nov 7;13:6710. doi: 10.1038/s41467-022-34181-0 (PMC9640710; doi:10.1038/s41467-022-34181-0)
Supplement: Supplementary file 4 — Supplementary Software [file 41467_2022_34181_MOESM4_ESM.zip › 323814_3_data_set_6982948_rjnlbn/lengthscale.m]

function [rho1,rho2] = lengthscale(folder_in, start, stop, step)

bg=imread([folder_in '\plots\bg2.jpg']);


a = (imread([folder_in '\Image_' sprintf( '%04d', start ) '.jpg']));

a=bg-a;
 %imagesc(a)
 stack=zeros(113,size(a,1),size(a,2));
l=[];
l2=[];
diam = 45;
scale = diam / mean(size(a));
stack(1,:,:)=a;
l3=[];
r_g = [];
for j = start:step: stop

    for i=1:112


        stack(i+1,:,:) = bg - imread([folder_in '\Image_' sprintf( '%04d', j+i ) '.jpg']);

    end

    proj =squeeze(min(stack,[],1));

    h= fspecial('disk',10);
    proj2 = imfilter(proj,h);

    where = proj2>80;
    %for >=.57 used 80, for .5 used 70, for .35 used 60
    where2 = bg>115 & ~where;
    
    stats = regionprops(where,'Centroid','area','PixelList');

    areas = cat(1,stats.Area);
    [~,loc]=max(areas);
    areas(areas<50)=[];
    lengths = sqrt(areas);

    l = [l;mean(lengths)];
    
    g = PairCorrelationFFT(where);
    
    g = g/g(1);
    g2 = log(g);
    
    x = 0:50;
    
    p=polyfit(x',g2(1:51),1);
    
    
    l2 = [l2;p(1)];
    l3 = [l3; max(areas)];
    
    r = stats(loc).PixelList;
    r0 = mean(r);
    r_g = [r_g, mean(sum((r - repmat(r0,size(r,1),1)).^2,2)).^.5];
    
    
end
figure
t = 0:size(l)-1;
t = t*step;
plot(t,l*scale)
hold on
plot(t,-l2.^(-1)*scale)
plot(t, sqrt(l3)*scale)
plot(t, r_g*scale)
legend('<\sqrt(A)>', 'decay coeff', '\sqrt(max(A))','R_g')
xlabel('t(s)')
ylabel('L (mm)')


figure
t = 0:size(l)-1;
t = t*step;
loglog(t,l*scale)
hold on
loglog(t,-l2.^(-1)*scale)
loglog(t, sqrt(l3)*scale)
loglog(t, r_g*scale)
legend('<\sqrt(A)>', 'decay coeff', '\sqrt(max(A))','R_g')
xlabel('t(s)')
ylabel('L (mm)')
