# Supplementary material for: Social interactions lead to motility-induced phase separation in fire ants
Source: Nat Commun. 2022 Nov 7;13:6710. doi: 10.1038/s41467-022-34181-0 (PMC9640710; doi:10.1038/s41467-022-34181-0)
Supplement: Supplementary file 4 — Supplementary Software [file 41467_2022_34181_MOESM4_ESM.zip › 323814_3_data_set_6982948_rjnlbn/two_densities.m]

% Written by Caleb Anderson and Alberto Fernandez Nieves 
% Uploaded Oct. 07, 2022 as part of the supplementary material for 
% "Social Interactions Lead to Motility-Induced Phase Separation in Fire
% Ants" in Nature Communications

%Shows the algorithm used to measure the densities of the two phases in the
%high density experiments


function [rho1,rho2] = two_densities(folder_in, start)

bg=imread([folder_in '\plots\bg2.jpg']);


a = (imread([folder_in '\Image_' sprintf( '%04d', start ) '.jpg']));

a=bg-a;
 imagesc(a)
 stack=zeros(113,size(a,1),size(a,2));

stack(1,:,:)=a;

for i=1:112

    
    stack(i+1,:,:) = bg - imread([folder_in '\Image_' sprintf( '%04d', start+i ) '.jpg']);
    
end

proj =squeeze(min(stack,[],1));

h= fspecial('disk',10);
proj2 = imfilter(proj,h);

where = proj2>80;
where2 = bg>115 & ~where;


rho1 = mean(mean(a(where)));
rho2 = mean(mean(a(where2)));


% combined = cat(3,bg-a,bg-proj,bg-a);
% imshow(combined)
