# Supplementary material for: Social interactions lead to motility-induced phase separation in fire ants
Source: Nat Commun. 2022 Nov 7;13:6710. doi: 10.1038/s41467-022-34181-0 (PMC9640710; doi:10.1038/s41467-022-34181-0)
Supplement: Supplementary file 6 — Source Data [file 41467_2022_34181_MOESM6_ESM.xlsx]

## Sheet: Pair Correlation Functions
		g(r)
r (cm)		N=2	N=3	N=5	N=10	N=30	N=40			These pair correlations were calcualted using the attached code and in turn were used to calculate U_p(r) in the paper
0.014		--	--	1.77456	0.97334	1	1
0.028		1.23594	--	0.76902	0.57223	0.06	0.04995
0.042		1.54501	--	0.66241	0.51048	0.1527	0.14301
0.056		--	--	0.85425	0.52589	0.34304	0.17161
0.07		1.06026	1.80188	1.1212	0.50895	0.52495	0.27175
0.084		0.9566	2.02097	1.2654	0.53882	0.71126	0.31497
0.098		1.96623	1.87176	1.60528	0.50025	0.94751	0.41247
0.112		2.1217	1.6951	0.76198	0.47106	1.16658	0.50645
0.126		1.40014	1.82365	0.86978	0.492	1.33783	0.5761
0.14		1.16802	2.62681	1.09427	0.51073	1.53644	0.63357
0.154		2.4076	2.97674	1.10181	0.45127	1.90715	0.69806
0.168		3.39156	3.04074	1.00051	0.3979	1.87949	0.67772
0.182		3.43326	4.71345	1.17932	0.44633	2.25225	0.81859
0.196		4.69632	5.18386	2.89172	0.52527	2.53225	0.9369
0.21		5.47931	7.34206	8.15197	0.79482	2.70448	1.09216
0.224		5.00942	8.19988	10.5692	3.18178	3.29185	1.2221
0.238		6.71444	12.4225	11.0328	3.13943	3.2878	1.31349
0.252		8.1696	10.4448	10.9689	5.93116	3.65907	1.5667
0.266		9.14841	12.4809	11.5143	4.44762	3.84172	1.88685
0.28		11.0602	21.6536	12.2848	4.61135	3.98226	2.06711
0.294		18.9528	22.2664	14.9249	6.18799	4.14076	2.24238
0.308		14.622	25.2855	21.913	7.09727	4.35306	2.47317
0.322		17.3828	26.7007	19.3631	5.88979	4.44114	2.59766
0.336		31.8421	31.3618	21.2212	7.55228	4.48088	2.82837
0.35		20.0396	36.962	22.5321	6.98287	4.47739	2.92104
0.364		37.1424	29.6763	22.8621	7.13812	4.54369	2.88932
0.378		40.0781	33.5598	24.1562	7.8675	4.39945	2.9527
0.392		30.3489	30.3295	33.8287	8.76792	4.35285	2.94165
0.406		24.4666	26.7933	27.1618	8.57919	4.16681	2.87986
0.42		29.1303	24.5168	28.4463	8.66637	4.10563	2.87304
0.434		22.9225	25.349	21.6581	9.55792	3.93578	2.82693
0.448		15.9261	24.4926	23.6845	8.60187	3.90638	2.782
0.462		15.0023	19.9086	22.9817	9.5898	3.76768	2.7037
0.476		14.093	21.3897	17.9113	9.6886	3.64345	2.69592
0.49		13.3716	17.2146	14.1942	8.50879	3.53326	2.57876
0.504		15.5317	16.6455	13.987	8.14358	3.49939	2.49047
0.518		12.4894	14.6494	13.7731	7.81254	3.29679	2.39648
0.532		8.27567	13.1742	13.3627	8.12325	3.20198	2.3444
0.546		6.48233	11.3718	11.7899	8.54418	3.13635	2.20997
0.56		6.35759	9.88225	11.4468	6.96906	3.06299	2.2392
0.574		6.16933	8.08176	10.9087	6.54879	2.95811	2.17879
0.588		6.68329	7.86883	10.5328	5.38782	2.90508	2.05534
0.602		4.64964	7.22777	8.11456	5.49094	2.88484	2.0482
0.616		4.19436	6.68656	7.66267	5.59756	2.79927	2.00838
0.63		4.21049	5.83533	7.44379	4.97219	2.69975	1.96048
0.644		3.75144	5.2621	7.38839	4.27379	2.681	1.94393
0.658		4.00338	5.14307	7.07558	4.37598	2.67749	1.94026
0.672		3.45406	4.82451	6.70739	4.60117	2.5817	1.91523
0.686		2.89953	4.49695	6.73636	4.30282	2.58918	1.89125
0.7		4.27173	4.57781	6.02327	4.14482	2.56898	1.898
0.714		2.91561	4.76797	5.59487	4.03175	2.50115	1.83061
0.728		2.7922	4.49066	5.92914	3.68047	2.47809	1.81959
0.742		3.43834	4.09677	5.17837	3.30729	2.50513	1.75795
0.756		2.97317	3.91099	4.89424	3.39203	2.40897	1.76966
0.77		2.3893	3.53082	5.25264	3.30224	2.40649	1.71541
0.784		2.61013	3.50668	4.79796	3.13121	2.33675	1.7357
0.798		2.60478	3.80844	4.52013	2.9506	2.35547	1.74579
0.812		2.72476	3.64097	4.75055	3.54529	2.27805	1.68481
0.826		2.85697	3.70554	4.40244	3.37545	2.26705	1.68092
0.84		2.54156	4.17365	4.18941	2.9083	2.26356	1.66804
0.854		3.11494	3.58164	4.66347	2.73363	2.21584	1.64864
0.868		2.56677	3.16003	3.94299	2.78075	2.2077	1.62922
0.882		3.32168	2.91022	3.5194	2.58527	2.15256	1.61304
0.896		3.63886	2.94185	3.43893	2.87163	2.15218	1.61719
0.91		2.60216	2.82701	3.56802	2.68124	2.11994	1.60219
0.924		2.11687	2.89154	3.24787	2.56282	2.08557	1.5952
0.938		2.18075	2.50037	3.31813	2.45091	2.06793	1.57096
0.952		2.10173	2.61522	2.97341	2.60538	2.04592	1.57912
0.966		2.40281	2.44738	3.39366	2.26051	2.01492	1.54098
0.98		2.81049	2.45354	3.75294	2.39231	2.00772	1.52327
0.994		2.00445	2.56416	3.37019	2.30451	1.99959	1.51321
1.008		2.01077	2.59265	2.99837	2.4142	1.99286	1.49036
1.022		1.81348	2.57454	2.7692	2.43362	1.95402	1.47491
1.036		1.83867	2.36439	2.49184	2.3318	1.92189	1.46644
1.05		1.88395	2.51952	2.56447	2.41771	1.93619	1.47095
1.064		1.97364	2.44164	2.45778	2.13279	1.90614	1.45159
1.078		2.94003	2.33108	2.2685	2.21309	1.88225	1.43544
1.092		1.81802	2.29697	2.26834	2.01555	1.85529	1.42155
1.106		1.7877	2.26925	2.22708	1.90292	1.84375	1.39037
1.12		1.70781	2.21861	2.88952	1.94525	1.84953	1.39822
1.134		2.13253	2.22795	2.11049	1.83852	1.82307	1.39022
1.148		1.62456	2.24993	2.27545	1.87103	1.80782	1.3642
1.162		1.63783	2.09261	2.05616	1.84069	1.82737	1.37678
1.176		1.74306	2.1199	2.29722	1.91821	1.76017	1.36749
1.19		1.62247	2.12725	1.9914	1.7157	1.76609	1.35626
1.204		1.68884	2.04535	1.84144	1.72868	1.75101	1.35511
1.218		1.68417	1.93008	1.5838	1.56756	1.73112	1.32302
1.232		1.53377	2.123	1.5682	1.61533	1.70876	1.32386
1.246		1.53241	2.38274	1.52431	1.64968	1.68698	1.32803
1.26		1.70661	2.19469	1.61259	1.82425	1.69083	1.32174
1.274		1.57581	2.11357	1.94708	1.96111	1.68487	1.29696
1.288		1.46546	2.15541	1.55513	1.92844	1.66784	1.28774
1.302		1.55145	2.18763	1.49511	1.72488	1.66948	1.278
1.316		1.44324	2.47033	1.50004	1.83565	1.63266	1.29148
1.33		2.03314	2.54933	1.58141	1.79562	1.59913	1.26082
1.344		1.75961	2.45508	1.55072	1.88433	1.62463	1.26649
1.358		1.72689	1.95498	1.50059	1.61256	1.60665	1.24701
1.372		2.34886	1.84224	1.78704	1.84439	1.57963	1.24721
1.386		1.71747	1.78579	1.48852	1.56472	1.57824	1.25257
1.4		1.44172	1.86317	1.42127	1.60509	1.56828	1.24701
1.414		1.46684	1.69718	1.45565	1.54894	1.55305	1.22085
1.428		1.42429	1.75221	1.49677	1.81544	1.5519	1.23885
1.442		1.32566	1.65087	1.66341	1.77738	1.53014	1.22816
1.456		1.42789	1.6826	1.4318	1.50593	1.5408	1.23325
1.47		1.4014	1.65227	1.41983	1.46844	1.52114	1.21319
1.484		1.41326	1.68193	1.4391	1.44447	1.49712	1.21932
1.498		1.28635	1.69898	1.50453	1.91095	1.49408	1.20747
1.512		1.4022	1.59138	1.34107	1.31946	1.49305	1.20802
1.526		1.28438	1.73757	1.37703	1.25197	1.47368	1.17674
1.54		1.34755	1.56844	1.47276	1.29645	1.47116	1.17654
1.554		1.37465	1.53164	1.39328	1.35143	1.46044	1.1729
1.568		1.32958	1.46331	1.38044	1.25155	1.45556	1.17465
1.582		1.36268	1.52473	1.37926	1.39346	1.44447	1.15959
1.596		1.34697	1.4875	1.46963	1.46958	1.44164	1.13627
1.61		1.37099	1.55095	1.57217	1.29859	1.42232	1.14811
1.624		1.3494	1.41517	1.90252	1.34154	1.41479	1.14025
1.638		1.55603	1.41754	1.29525	1.2584	1.39274	1.1373
1.652		1.39095	1.42362	1.22689	1.37874	1.39502	1.13518
1.666		1.45117	1.47769	1.22717	1.2806	1.39022	1.13064
1.68		1.51818	1.43396	1.21062	1.23688	1.3711	1.14091
1.694		2.10697	1.45575	1.21625	1.21022	1.35967	1.12962
1.708		1.5752	1.41599	1.27761	1.34854	1.36585	1.12375
1.722		1.54444	1.63643	1.27643	1.20996	1.38109	1.12142
1.736		1.42788	1.45672	1.31581	1.29614	1.35259	1.11973
1.75		1.34678	1.35944	1.31608	1.29046	1.34948	1.11739
1.764		2.17446	1.38661	1.24107	1.19243	1.34335	1.10392
1.778		1.64033	1.40896	1.30085	1.18074	1.33918	1.09536
1.792		1.38936	1.40672	1.1945	1.33897	1.33174	1.10037
1.806		1.40573	1.35873	1.28876	1.19827	1.32805	1.10099
1.82		1.38265	1.31843	1.2026	1.12217	1.31979	1.09312
1.834		1.26257	1.38579	1.24297	1.22792	1.30808	1.08917
1.848		1.3446	1.38855	1.30394	1.16853	1.31045	1.07792
1.862		1.53132	1.38453	1.22243	1.23588	1.28801	1.09901
1.876		1.27576	1.34462	1.29037	1.12634	1.28534	1.06837
1.89		1.63299	1.36829	1.24525	1.11386	1.29094	1.07742
1.904		1.35633	1.39544	1.19614	1.19315	1.28746	1.07039
1.918		1.24696	1.27304	1.28877	1.21273	1.27748	1.07191
1.932		1.16364	1.33627	1.13207	1.32375	1.26179	1.0651
1.946		1.16583	1.28104	1.17139	1.21305	1.27274	1.05661
1.96		1.13471	1.26783	1.15344	1.24309	1.26828	1.06137
1.974		1.19759	1.25376	1.34955	1.33679	1.25932	1.06309
1.988		1.2587	1.22123	1.14316	1.26067	1.25817	1.05157
2.002		1.31756	1.27599	1.17775	1.27599	1.25532	1.0624
2.016		1.32766	1.32261	1.13759	1.22958	1.23826	1.0619
2.03		1.33871	1.21547	1.12184	1.23551	1.24261	1.05902
2.044		1.3169	1.22159	1.15022	1.33112	1.23638	1.0328
2.058		1.193	1.32575	1.15435	1.28186	1.21839	1.04668
2.072		1.14338	1.29827	1.18016	1.33605	1.22859	1.05187
2.086		1.41866	1.59391	1.19234	1.34883	1.22924	1.04737
2.1		1.11004	1.26688	1.16779	1.17227	1.21742	1.04332
2.114		1.12362	1.30339	1.25266	1.3237	1.20644	1.04766
2.128		1.13849	1.28277	1.18724	1.31428	1.20229	1.04206
2.142		1.10434	1.29655	1.10544	1.35452	1.19486	1.02969
2.156		1.05141	1.32571	1.17878	1.5118	1.192	1.02403
2.17		1.09087	1.22024	1.31416	1.44178	1.18265	1.02658
2.184		0.99887	1.2137	1.09521	1.2037	1.19159	1.01809
2.198		1.0979	1.22225	1.18726	1.32386	1.18612	1.02058
2.212		1.06983	1.22632	1.04581	1.25518	1.17043	1.01696
2.226		1.10319	1.19522	0.99938	1.34346	1.17687	1.02584
2.24		1.13895	1.22232	1.13445	1.22899	1.16677	1.00413
2.254		1.13914	1.18265	1.06615	1.17687	1.16492	1.02612
2.268		1.12066	1.22776	1.07448	1.17994	1.16635	1.01805
2.282		1.05001	1.288	1.11987	1.20543	1.17063	1.01794
2.296		1.01876	1.16527	1.0617	1.17213	1.16383	0.99898
2.31		1.05573	1.18746	1.00828	1.28438	1.15311	1.00492
2.324		1.11029	1.20607	1.14541	1.21464	1.15071	1.00617
2.338		1.11067	1.24747	1.10156	1.33045	1.15588	1.0114
2.352		1.05412	1.21667	1.41393	1.2433	1.14098	1.00349
2.366		1.00956	1.14684	1.06185	1.18689	1.14529	1.01454
2.38		1.08541	1.11423	1.03599	1.2359	1.1407	1.00147
2.394		1.01794	1.11013	1.05338	1.17477	1.12502	0.99732
2.408		1.04729	1.14961	1.00591	1.15479	1.12037	1.00776
2.422		1.05554	1.44191	1.08632	1.18843	1.1353	0.99432
2.436		1.04463	1.21	1.00906	1.2943	1.12091	0.99683
2.45		1.02192	1.24487	1.25957	1.18808	1.10909	1.00085
2.464		0.99741	1.10692	1.14538	1.18965	1.11535	1.00031
2.478		1.01149	1.07837	0.97113	1.17329	1.10738	0.9917
2.492		0.96182	1.13284	1.01965	1.22451	1.10271	0.98645
2.506		1.04726	1.05539	0.95416	1.2514	1.11127	0.98372
2.52		1.00232	1.12026	0.94966	1.24484	1.10177	0.99042
2.534		1.01375	1.10749	1.07688	1.20665	1.09555	0.97958
2.548		1.0018	1.12467	1.07209	1.21699	1.10186	0.99027
2.562		1.00032	1.16692	1.00462	1.20553	1.09142	0.98547
2.576		1.00005	1.18831	0.97934	1.22685	1.10171	0.97716
2.59		0.96993	1.09563	1.01731	1.2277	1.10241	0.97688
2.604		0.98752	1.13204	1.02971	1.24196	1.08617	0.97408
2.618		1.03579	1.07367	1.01911	1.20771	1.09102	0.97053
2.632		0.97545	1.1292	1.03709	1.20335	1.09215	0.96861
2.646		1.00515	1.11774	1.03751	1.22936	1.09307	0.98162
2.66		1.02757	1.13186	1.00944	1.28651	1.08706	0.96671
2.674		1.0354	1.13833	0.96184	1.11703	1.08416	0.97882
2.688		1.01438	1.13083	0.95093	1.14267	1.0905	0.96648
2.702		0.99033	1.14336	0.98592	1.27945	1.07586	0.96204
2.716		0.95116	1.13321	0.99146	1.17957	1.09154	0.95843
2.73		0.96863	1.10398	0.93958	1.14234	1.07935	0.96449
2.744		1.02352	1.14052	0.9501	1.2986	1.06441	0.97258
2.758		0.95356	1.14488	0.98182	1.33589	1.07375	0.95998
2.772		1.02036	1.10681	1.06931	1.34131	1.0705	0.97252
2.786		0.98611	1.07682	0.97772	1.24888	1.07062	0.96469
2.8		0.9885	1.05784	0.99908	1.22089	1.05994	0.96152
2.814		0.97108	1.02576	0.97567	1.23056	1.066	0.95427
2.828		1.06032	1.11676	0.94923	1.23969	1.05635	0.96441
2.842		1.0571	1.16336	0.98044	1.24956	1.0576	0.95832
2.856		1.13418	1.08045	0.94843	1.24967	1.05964	0.95826
2.87		1.01312	1.0674	1.01265	1.29506	1.05626	0.95187
2.884		0.99894	1.11063	0.99719	1.26568	1.0544	0.94457
2.898		1.03838	1.10404	0.97326	1.21934	1.06154	0.9613
2.912		1.04649	1.07677	0.91056	1.11886	1.05285	0.9537
2.926		1.02024	1.1606	0.96108	1.25334	1.05545	0.96133
2.94		1.03627	1.11298	0.94169	1.23868	1.06079	0.95019
2.954		1.01216	1.15142	0.94697	1.15395	1.05149	0.94003
2.968		0.99191	1.11999	0.95234	1.21812	1.04292	0.96276
2.982		1.00244	1.10513	0.94766	1.25102	1.04372	0.95077
2.996		0.95977	1.10226	0.96265	1.13257	1.04578	0.95074
3.01		0.97054	1.09272	0.93438	1.16271	1.04627	0.94908
3.024		1.01537	1.0839	0.92856	1.18172	1.05392	0.94923
3.038		0.9278	1.04569	0.9485	1.11987	1.05966	0.95867
3.052		0.94265	1.04114	0.94883	1.09081	1.04928	0.94454
3.066		1.00746	1.10745	0.92558	1.15877	1.04474	0.94355
3.08		1.00521	1.07667	0.93321	1.12481	1.03887	0.93917
3.094		1.41455	1.0763	0.93017	1.11122	1.03982	0.94929
3.108		1.25844	1.09132	0.9364	1.13306	1.03537	0.93983
3.122		0.99121	1.121	1.09736	1.24061	1.04359	0.94775
3.136		0.99018	1.05814	0.93528	1.12169	1.04443	0.94529
3.15		1.09302	1.07966	0.93899	1.16723	1.04617	0.94267
3.164		0.93461	1.07003	0.93483	1.14031	1.04228	0.95184
3.178		0.94774	1.10143	0.93173	1.19405	1.04165	0.94224
3.192		0.97077	1.08624	0.91821	1.2413	1.03729	0.95645
3.206		0.94721	1.08374	0.93007	1.19045	1.03902	0.94784
3.22		0.99334	1.07955	0.96487	1.09932	1.04344	0.94639
3.234		0.99084	1.11574	0.92362	1.14713	1.03723	0.94626
3.248		0.96941	1.07787	0.90583	1.14105	1.02982	0.94251
3.262		0.98539	1.11523	0.89648	1.16127	1.03996	0.93805
3.276		0.94868	1.03854	0.9208	1.19946	1.01578	0.9576
3.29		0.92816	1.07833	0.89813	1.26228	1.02754	0.93248
3.304		0.96131	1.08927	0.99689	1.23422	1.03073	0.93339
3.318		0.94792	1.07898	0.91486	1.21738	1.0295	0.93606
3.332		0.97172	1.06968	0.87805	1.27011	1.026	0.93247
3.346		0.89925	1.02388	0.89052	1.08443	1.03082	0.93955
3.36		0.95474	1.05554	0.9252	1.07063	1.0264	0.94299
3.374		0.97041	1.01999	0.96534	1.1733	1.03337	0.9365
3.388		0.98542	1.00747	0.91972	1.09937	1.0345	0.92837
3.402		1.00962	1.01545	0.95599	1.13459	1.03166	0.94019
3.416		1.04407	0.96919	0.92504	1.08541	1.03552	0.94368
3.43		1.08338	1.03679	1.05508	1.11639	1.02329	0.94831
3.444		1.06239	1.03714	0.92866	1.06006	1.02486	0.93577
3.458		1.11637	1.0095	0.91258	0.97604	1.02574	0.9358
3.472		0.94989	1.01022	0.92557	1.03626	1.0323	0.93527
3.486		0.97076	1.01229	0.92762	1.03282	1.02213	0.94294
3.5		1.00354	0.97151	0.98426	1.21039	1.02497	0.94874
3.514		0.96512	1.00479	1.05242	1.04869	1.02368	0.93858
3.528		1.8237	1.05024	1.08101	1.16942	1.02725	0.94034
3.542		0.98188	0.96011	0.92042	1.0809	1.02298	0.93305
3.556		0.93689	1.00672	1.08356	1.01055	1.01453	0.94348
3.57		0.94791	1.00165	0.98107	1.02227	1.02029	0.9392
3.584		0.97351	1.01418	0.90159	1.01377	1.00666	0.93667
3.598		0.94242	1.02469	0.96756	1.06535	1.00122	0.94264
3.612		0.94477	1.03127	1.0197	1.01966	1.01473	0.94138
3.626		0.96087	1.01956	0.95209	0.98682	1.01573	0.94242
3.64		0.92329	1.00736	0.96588	1.04156	1.01325	0.94459
3.654		0.99164	1.04215	0.98928	0.99789	1.00369	0.94631
3.668		1.56663	1.07168	0.9703	1.00213	1.01043	0.93862
3.682		1.03957	1.01685	1.00945	1.00334	1.00179	0.94459
3.696		0.97416	1.03077	0.96324	0.99266	1.00801	0.94127
3.71		1.06149	1.00707	1.02112	0.98845	1.01051	0.94171
3.724		0.9865	1.00859	1.05622	1.06329	1.01259	0.95193
3.738		0.93933	1.01616	0.96081	1.0051	1.00232	0.93869
3.752		0.97648	1.01186	1.16636	1.01595	0.99577	0.95255
3.766		0.97019	1.03251	1.18191	0.96638	1.0106	0.93974
3.78		0.99663	0.99637	1.06732	0.91814	0.99537	0.94039
3.794		0.98373	1.00986	1.11457	0.91366	0.99245	0.94496
3.808		0.98327	1.00462	1.00907	1.01834	0.9949	0.94449
3.822		0.98564	0.97687	0.95877	0.97938	1.00034	0.94866
3.836		1.0369	0.94254	0.98922	1.0448	1.00419	0.94964
3.85		1.0556	1.03678	0.99391	1.02821	0.99783	0.95085
3.864		0.98905	0.99775	0.95597	1.02621	0.99232	0.95013
3.878		0.96734	1.06737	0.95932	1.00096	0.98177	0.95091
3.892		0.98858	1.04608	0.98786	1.07718	0.99008	0.94006
3.906		1.39171	0.98425	0.95178	1.13944	0.99877	0.95033
3.92		0.9707	0.9801	1.10275	0.93669	1.00108	0.94846
3.934		1.00742	1.01088	1.10067	1.00953	0.99241	0.9564
3.948		0.95593	1.03977	1.09826	0.984	1.00311	0.95039
3.962		0.95807	1.02081	0.99113	1.07253	1.00053	0.94242
3.976		0.98438	1.01973	0.92785	0.93978	0.99497	0.94032
3.99		1.05897	1.05037	0.98818	0.94219	0.99237	0.95327

## Sheet: Velocity Correlations
		v(r) (mm/s)
r (cm)		N=2	N=3	N=5	N=10	N=30	N=40			These pair correlations were calcualted using the attached code and in turn were used to calculate U_v'(r) in the paper
0.1		0.05915	0.04907	0.06491	0.07307	0.05895	0.1084
0.2		0.05925	0.03886	0.04089	0.08541	0.08352	0.10274
0.3		0.07498	0.04744	0.04701	0.11094	0.13317	0.1273
0.4		0.07433	0.05884	0.0564	0.13545	0.15663	0.14274
0.5		0.09299	0.07957	0.07022	0.14907	0.17744	0.15384
0.6		0.15352	0.12692	0.09894	0.16948	0.20013	0.17083
0.7		0.22153	0.19769	0.12636	0.19086	0.2078	0.17689
0.8		0.26609	0.22385	0.14316	0.20378	0.21392	0.17691
0.9		0.23557	0.22451	0.15768	0.20841	0.21905	0.17872
1		0.28813	0.26103	0.1722	0.21139	0.22243	0.18083
1.1		0.29213	0.25778	0.2096	0.21815	0.22915	0.18202
1.2		0.35105	0.266	0.22179	0.22433	0.23303	0.18258
1.3		0.35227	0.25434	0.2674	0.23564	0.23721	0.18248
1.4		0.28145	0.24216	0.26749	0.23955	0.23858	0.18318
1.5		0.38649	0.28924	0.27044	0.24571	0.24057	0.18303
1.6		0.37609	0.29423	0.27835	0.24476	0.24383	0.18391
1.7		0.31124	0.31315	0.2833	0.25426	0.24487	0.18529
1.8		0.29807	0.30632	0.28361	0.25084	0.24787	0.18554
1.9		0.31468	0.31216	0.29178	0.25441	0.24927	0.18666
2		0.37741	0.3185	0.29034	0.25484	0.25065	0.18764
2.1		0.3322	0.30144	0.29729	0.26167	0.25075	0.18588
2.2		0.41131	0.30401	0.28344	0.26232	0.25215	0.18619
2.3		0.40176	0.32066	0.3024	0.26083	0.25306	0.18727
2.4		0.41038	0.32033	0.28357	0.26518	0.25283	0.18806
2.5		0.41201	0.30809	0.29963	0.2612	0.25346	0.18672
2.6		0.41498	0.32065	0.30587	0.26435	0.25505	0.18816
2.7		0.40733	0.31952	0.30637	0.26482	0.25586	0.18877
2.8		0.40487	0.3255	0.31198	0.26615	0.25647	0.18844
2.9		0.39901	0.32336	0.31339	0.26375	0.25755	0.18889
3		0.40705	0.31666	0.31859	0.26611	0.25811	0.18883
3.1		0.36702	0.32302	0.31883	0.26841	0.25789	0.19069
3.2		0.40921	0.31593	0.31057	0.26588	0.25785	0.19077
3.3		0.41938	0.31807	0.31518	0.26332	0.25814	0.19096
3.4		0.40758	0.32265	0.31826	0.27129	0.25837	0.19169
3.5		0.38303	0.32907	0.30933	0.27093	0.25689	0.1911
3.6		0.36729	0.32881	0.29041	0.26757	0.25761	0.19188
3.7		0.37028	0.32322	0.3015	0.26918	0.25665	0.19117
3.8		0.39553	0.32023	0.2785	0.27428	0.25651	0.19015
3.9		0.37088	0.32636	0.30828	0.27684	0.25435	0.19153
4		0.37638	0.32655	0.28234	0.27224	0.2544	0.19153
4.1		0.41147	0.332	0.29581	0.27729	0.25529	0.19112
4.2		0.39909	0.32769	0.27552	0.27237	0.25442	0.1911
4.3		0.39772	0.33528	0.31504	0.274	0.25444	0.19085
4.4		0.40268	0.33639	0.3081	0.27419	0.25427	0.19088
4.5		0.413	0.33332	0.31066	0.27618	0.25446	0.19016
4.6		0.42003	0.33274	0.32336	0.27794	0.25318	0.18979
4.7		0.41125	0.33163	0.32797	0.28794	0.25241	0.19042
4.8		0.40997	0.31972	0.32513	0.29032	0.2527	0.18982
4.9		0.42556	0.33029	0.32422	0.28908	0.25304	0.18994

## Sheet: Wait Times
	P(\Delta t)
\Delta t (s)	N=1	N=2	N=3	N=5	N=10	N=30	N=40		The measured probability distribution for the amount of time after an ant stops moving and before it starts moving again.
--	--	--	--	--	--	--	--
0.93333	0.7209	0.60433	0.64353	0.62182	0.62748	0.57241	0.58719
1.73333	0.14618	0.16446	0.15443	0.15055	0.15363	0.15869	0.16314
2.53333	0.05426	0.07505	0.0671	0.06671	0.071	0.07482	0.07447
3.33333	0.02642	0.04394	0.03709	0.04028	0.03655	0.04357	0.0424
4.13333	0.01535	0.02661	0.0225	0.02461	0.02333	0.02857	0.02745
4.93333	0.00939	0.01881	0.01576	0.01592	0.01702	0.02022	0.01963
5.73333	0.006	0.01255	0.01028	0.01185	0.01162	0.01525	0.01344
6.53333	0.00435	0.00885	0.00707	0.00869	0.00843	0.01176	0.01053
7.33333	0.0031	0.00679	0.00513	0.00654	0.00639	0.00959	0.00844
8.13333	0.00282	0.00598	0.00416	0.00585	0.00518	0.00777	0.00696
8.93333	0.00165	0.00406	0.0034	0.00446	0.00432	0.00618	0.00557
9.73333	0.00145	0.00313	0.00304	0.00338	0.00278	0.00549	0.00457
10.5333	0.000805607	0.00247	0.00248	0.00308	0.00267	0.00452	0.00343
11.3333	0.000845887	0.00261	0.00191	0.00223	0.00225	0.00396	0.00317
12.1333	0.000604205	0.00154	0.00156	0.00215	0.0016	0.00323	0.00259
12.9333	0.000443084	0.00127	0.0014	0.00174	0.0017	0.00306	0.00252
13.7333	0.000563925	0.00144	0.00113	0.00159	0.00181	0.00265	0.00198
14.5333	0.000241682	0.001	0.000904531	0.00126	0.00118	0.00205	0.00175
15.3333	0.000281962	0.00121	0.000888085	0.00141	0.0012	0.00219	0.0015
16.1333	0.000201402	0.000944825	0.000937423	0.001	0.00113	0.00188	0.00133
16.9333	0.000281962	0.00080985	0.000641395	0.000461	0.000838	0.00168	0.00112
17.7333	0.000281962	0.000794853	0.000592057	0.001	0.000864	0.00162	0.00116
18.5333	8.05607e-05	0.000644881	0.000592057	0.000872	0.000812	0.00142	0.000995
19.3333	0.000161121	0.000644881	0.00049338	0.00082	0.000576	0.00125	0.000898
20.1333	0.000201402	0.000389928	0.000361812	0.000641	0.000916	0.00107	0.000854
20.9333	--	0.000374931	0.000509826	0.000538	0.000733	0.00098	0.000698
21.7333	--	0.000524903	0.000476934	0.000538	0.000916	0.00091	0.000653
22.5333	--	0.000344936	0.00041115	0.000308	0.000419	0.000922	0.000638
23.3333	--	0.000284947	0.000263136	0.000461	0.000445	0.000763	0.000661
24.1333	--	0.000194964	0.000296028	0.000385	0.000497	0.000634	0.00049
24.9333	--	0.000149972	0.00024669	0.00041	0.000524	0.000766	0.00052
25.7333	--	0.000119978	0.000345366	0.000282	0.000445	0.000611	0.000475
26.5333	--	8.99834e-05	0.00024669	0.00041	0.000524	0.000525	0.000379
27.3333	--	0.000134975	0.000296028	0.000359	0.000262	0.000568	0.00029
28.1333	--	0.00026995	0.000180906	0.000282	0.000393	0.000432	0.000334
28.9333	--	0.000209961	0.00024669	0.000308	0.000262	0.000428	0.000371
29.7333	--	7.49861e-05	0.000263136	0.000179	0.000367	0.000393	0.000341
30.5333	--	0.000209961	0.000131568	0.000359	0.000314	0.000389	0.000275
31.3333	--	0.000104981	0.000197352	0.000333	0.000288	0.000323	0.000267
32.1333	--	0.000149972	0.00016446	0.000385	0.00034	0.000315	0.000275
32.9333	--	0.000164969	6.57841e-05	0.000282	0.000236	0.000268	0.000215
33.7333	--	0.000104981	0.000230244	0.000103	0.000262	0.000296	0.000215
34.5333	--	7.49861e-05	0.000131568	0.000128	0.000314	0.000253	0.000223
35.3333	--	0.000104981	0.000213798	0.000205	0.000236	0.000226	0.000178
36.1333	--	0.000119978	0.000230244	0.000205	0.000157	0.000268	0.000186
36.9333	--	0.000119978	0.000180906	0.000205	0.000105	0.000226	0.000215
37.7333	--	0.000179967	4.9338e-05	0.000154	0.000183	0.000148	0.000111
38.5333	--	8.99834e-05	8.22301e-05	0.000256	7.9e-05	0.000187	0.000156
39.3333	--	4.49917e-05	6.57841e-05	0.000231	0.000131	0.000167	0.000119
40.1333	--	1.49972e-05	6.57841e-05	0.000308	0.000131	0.000191	0.000104
40.9333	--	5.99889e-05	0.000148014	0.000179	0.000131	0.000132	0.000148
41.7333	--	4.49917e-05	0.000213798	0.000179	5.2e-05	0.00016	8.9e-05
42.5333	--	0.000104981	9.86761e-05	0.000128	0.000157	9.7e-05	0.000141
43.3333	--	4.49917e-05	0.000131568	0.000205	0.000183	0.000167	0.000141
44.1333	--	0.000149972	4.9338e-05	0.000333	0.000183	0.000148	8.9e-05
44.9333	--	8.99834e-05	8.22301e-05	0.000154	0.000209	0.000121	8.2e-05
45.7333	--	0.000119978	1.6446e-05	0.000103	0.000131	0.000117	9.7e-05
46.5333	--	5.99889e-05	0.000131568	7.7e-05	0.000209	0.000128	5.9e-05
47.3333	--	7.49861e-05	0.000115122	0.000128	0.000157	6.2e-05	5.2e-05
48.1333	--	4.49917e-05	9.86761e-05	0.000231	0.000105	0.000117	8.9e-05
48.9333	--	5.99889e-05	4.9338e-05	0.000231	0.000131	8.9e-05	0.000111
49.7333	--	5.99889e-05	6.57841e-05	0.000179	0.000105	8.2e-05	0.000119
50.5333	--	4.49917e-05	6.57841e-05	7.7e-05	0.000105	7.4e-05	6.7e-05
51.3333	--	4.49917e-05	4.9338e-05	0.000128	7.9e-05	5.1e-05	8.2e-05
52.1333	--	0.000104981	4.9338e-05	2.6e-05	0.000157	6.6e-05	4.5e-05
52.9333	--	5.99889e-05	1.6446e-05	0.000128	0.000209	7.4e-05	9.7e-05
53.7333	--	2.99945e-05	8.22301e-05	2.6e-05	5.2e-05	7.8e-05	4.5e-05
54.5333	--	1.49972e-05	4.9338e-05	0.000103	5.2e-05	8.2e-05	7.4e-05
55.3333	--	--	0.000131568	2.6e-05	5.2e-05	8.6e-05	0.000104
56.1333	--	--	1.6446e-05	7.7e-05	0.000105	6.6e-05	5.9e-05
56.9333	--	--	4.9338e-05	5.1e-05	5.2e-05	8.2e-05	5.9e-05
57.7333	--	--	4.9338e-05	2.6e-05	0.000157	7e-05	7.4e-05
58.5333	--	--	4.9338e-05	0.000154	7.9e-05	4.7e-05	4.5e-05
59.3333	--	--	1.6446e-05	0.000128	2.6e-05	2.3e-05	3e-05
60.1333	--	--	9.86761e-05	0.000103	5.2e-05	3.5e-05	3e-05
60.9333	--	--	0.000115122	0.000103	5.2e-05	3.9e-05	6.7e-05
61.7333	--	--	6.57841e-05	7.7e-05	2.6e-05	6.2e-05	6.7e-05
62.5333	--	--	4.9338e-05	5.1e-05	7.9e-05	3.5e-05	2.2e-05
63.3333	--	--	4.9338e-05	0.000103	0.000105	4.7e-05	5.2e-05
64.1333	--	--	1.6446e-05	0.000128	5.2e-05	4.3e-05	3e-05
64.9333	--	--	4.9338e-05	0.000128	7.9e-05	2.7e-05	8.9e-05
65.7333	--	--	--	5.1e-05	5.2e-05	5.4e-05	4.5e-05
66.5333	--	--	--	0.000103	2.6e-05	5.1e-05	5.2e-05
67.3333	--	--	--	2.6e-05	0.000131	4.3e-05	1.5e-05
68.1333	--	--	--	2.6e-05	2.6e-05	2.7e-05	3.7e-05
68.9333	--	--	--	5.1e-05	5.2e-05	3.1e-05	3e-05
69.7333	--	--	--	0.000154	5.2e-05	3.5e-05	5.9e-05
70.5333	--	--	--	0.000128	2.6e-05	4.7e-05	3e-05
71.3333	--	--	--	7.7e-05	5.2e-05	1.9e-05	2.2e-05
72.1333	--	--	--	0.000128	--	3.1e-05	3.7e-05
72.9333	--	--	--	5.1e-05	--	1.2e-05	2.2e-05
73.7333	--	--	--	5.1e-05	--	3.5e-05	1.5e-05
74.5333	--	--	--	5.1e-05	--	3.1e-05	2.2e-05
75.3333	--	--	--	0.000103	--	4.3e-05	3e-05
76.1333	--	--	--	0.000128	--	2.3e-05	6.7e-05
76.9333	--	--	--	5.1e-05	--	3.5e-05	3e-05
77.7333	--	--	--	7.7e-05	--	1.9e-05	3e-05
78.5333	--	--	--	0.000103	--	2.7e-05	4.5e-05
79.3333	--	--	--	0.000103	--	2.7e-05	7e-06
80.1333	--	--	--	0.000154	--	2.3e-05	3e-05
80.9333	--	--	--	7.7e-05	--	1.9e-05	1.5e-05
81.7333	--	--	--	2.6e-05	--	1.2e-05	7e-06
82.5333	--	--	--	0.000103	--	2.7e-05	3e-05
83.3333	--	--	--	2.6e-05	--	2.3e-05	1.5e-05
84.1333	--	--	--	--	--	--	3e-05
84.9333	--	--	--	--	--	--	2.2e-05
85.7333	--	--	--	--	--	--	3.7e-05
86.5333	--	--	--	--	--	--	7e-06
87.3333	--	--	--	--	--	--	2.2e-05
88.1333	--	--	--	--	--	--	1.5e-05
88.9333	--	--	--	--	--	--	4.5e-05
89.7333	--	--	--	--	--	--	3.7e-05
90.5333	--	--	--	--	--	--	3e-05
91.3333	--	--	--	--	--	--	3e-05
92.1333	--	--	--	--	--	--	1.5e-05
92.9333	--	--	--	--	--	--	3.7e-05
93.7333	--	--	--	--	--	--	3e-05
94.5333	--	--	--	--	--	--	2.2e-05
95.3333	--	--	--	--	--	--	7e-06
96.1333	--	--	--	--	--	--	7e-06
96.9333	--	--	--	--	--	--	1.5e-05
97.7333	--	--	--	--	--	--	7e-06
98.5333	--	--	--	--	--	--	7e-06
99.3333	--	--	--	--	--	--	1.5e-05
100.133	--	--	--	--	--	--	7e-06
100.933	--	--	--	--	--	--	2.2e-05
101.733	--	--	--	--	--	--	2.2e-05
102.533	--	--	--	--	--	--	3e-05
103.333	--	--	--	--	--	--	7e-06
104.133	--	--	--	--	--	--	1.5e-05
104.933	--	--	--	--	--	--	3e-05
105.733	--	--	--	--	--	--	1.5e-05
106.533	--	--	--	--	--	--	1.5e-05
107.333	--	--	--	--	--	--	1.5e-05
108.133	--	--	--	--	--	--	7e-06
108.933	--	--	--	--	--	--	3e-05
109.733	--	--	--	--	--	--	1.5e-05
110.533	--	--	--	--	--	--	1.5e-05
111.333	--	--	--	--	--	--	7e-06

## Sheet: Cluster Coarsening Lengthscales
		L(mm)
	t(s)	N=400	N=625	N=850	N=1012			Measures of L as a function of time.
	200	0.05339	0.06643	1.28227	1.35519
	400	0.13536	0.96387	0.80826	1.75357
	600	0.05042	1.06679	0.98466	1.64397
	800	0.0805	0.7588	1.34812	2.34267
	1000	0.47346	2.48438	1.63002	2.56562
	1200	0.80874	3.68234	1.47154	2.43599
	1400	0.05566	2.07299	1.73099	1.60629
	1600	0.72728	1.21475	2.19485	2.35113
	1800	1.33225	1.56531	1.69663	2.73563
	2000	1.93524	2.40175	1.59329	2.77724
	2200	0.97313	2.88205	1.49111	2.3203
	2400	3.23859	5.22438	1.65723	3.00763
	2600	1.59859	3.35796	1.9162	3.04392
	2800	1.22288	3.86101	2.33451	2.81441
	3000	0.15885	4.18464	2.70501	2.36814
	3200	2.29798	3.74636	2.45329	3.49198
	3400	2.06613	2.81042	2.61941	4.03901
	3600	1.68404	2.35209	3.87615	2.82367
	3800	1.71681	4.33599	3.3323	2.99036
	4000	1.46883	3.61111	3.05849	4.00146
	4200	0.79336	2.4239	3.13555	4.63986
	4400	1.03436	1.76265	4.2441	4.38076
	4600	1.25032	1.22454	3.96571	2.27696
	4800	1.17294	2.12567	2.7457	2.69754
	5000	1.11762	3.85371	2.87609	3.52522
	5200	1.15184	3.96499	3.1157	4.16997
	5400	0.9413	5.10611	3.88453	5.44845
	5600	1.26908	6.12278	3.88901	5.58444
	5800	1.62106	4.98827	3.72348	4.18821
	6000	1.06695	5.15678	3.19802	4.04212
	6200	0.8673	4.61231	2.14504	4.89355
	6400	1.32131	3.80973	3.53582	5.99888
	6600	1.13148	4.45924	1.98655	5.06816
	6800	1.2964	4.45455	3.90601	3.62337
	7000	1.1652	5.10566	4.21769	4.05672
	7200	1.49734	4.79246	4.55215	6.0275
	7400	1.6491	3.11924	4.18748	6.13028
	7600	1.52554	3.13762	2.79735	4.63249
	7800	1.49012	3.69811	3.75484	5.28986
	8000	0.93453	5.0188	3.41253	5.56171
	8200	0.65573	4.89976	3.57594	5.71064
	8400	1.15314	1.51377	6.88565	6.6532
	8600	1.73415	0.23187	4.45596	6.75961
	8800	1.76432	1.09332	5.45101	5.53804
	9000	1.21485	1.78829	3.83212	5.38467
	9200	1.23976	2.46282	3.29947	4.66907
	9400	1.1115	3.48355	3.83595	4.12969
	9600	1.25218	3.52828	4.37194	3.72359
	9800	1.30206	3.97961	6.30309	5.25107
	10000	1.05616	4.32907	5.40249	5.58231
	10200	1.12591	5.20774	5.41317	5.51499
	10400	0.97123	5.51332	4.58102	5.19801
	10600	1.11773	6.35484	4.34736	4.60277
	10800	1.08377	5.7895	4.09449	5.17465
	11000	0.8947	6.44445	3.28739	5.79202
	11200	1.01934	5.63295	3.70493	7.09982
	11400	0.72201	4.71546	3.62915	9.87183
	11600	1.12434	4.85143	1.89335	9.57076
	11800	1.34385	4.92526	4.02434	10.7482
	12000	1.36031	5.1564	4.30208	8.87014
	12200	1.24543	5.26243	4.39382	8.90925
	12400	0.86583	5.36934	4.70051	8.31727
	12600	1.23586	5.21711	4.97558	10.6656
	12800	1.09397	3.70914	7.93251	10.379
	13000	1.29587	4.58232	6.48292	8.25496
	13200	1.99609	4.60332	8.46249	6.46912
	13400	3.3758	4.84939	9.85808	4.80596
	13600	0.65452	5.61661	11.0286	6.62317
	13800	1.18984	5.47563	7.49989	6.55685
	14000	1.83627	5.8017	5.70166	8.70924
	14200	1.71874	4.67807	4.25299	7.13049
	14400	2.04831	4.99765	4.45256	7.95353
	14600	2.59744	4.05979	5.25159	7.22638
	14800	2.88135	4.63009	9.16433	7.88194
	15000	3.45341	5.80506	5.49079	5.91048
	15200	3.20028	3.94184	5.39406	5.79404
	15400	3.40061	4.26317	5.007	6.35871
	15600	3.46806	3.67556	4.43678	5.29331
	15800	3.40608	4.51342	3.33756	6.66976
	16000	1.84599	5.15119	3.8441	8.28395
	16200	2.0676	4.90048	3.62335	10.7037
	16400	1.17434	4.63037	5.39177	10.6085
	16600	0.57172	4.27536	4.55765	13.849
	16800	1.34713	5.1897	4.30576	10.2516
	17000	1.44165	6.17539	6.27425	9.8138
	17200	1.50115	6.19594	7.23954	8.9751
	17400	0.93876	5.59102	7.0684	10.731
	17600	1.15216	4.86585	6.45766	9.80695
	17800	1.13659	5.42154	9.26462	10.6751
	18000	1.01798	4.90788	9.93149	11.5092
	18200	1.30746	4.12585	9.14607	9.898
	18400	1.24579	3.86059	8.75056	10.9471
	18600	1.40076	4.56851	6.93064	11.283
	18800	1.22054	4.32704	4.97509	11.6186
	19000	1.6242	4.93566	5.05096	14.6771
	19200	1.26725	5.58249	6.01516	14.5186
	19400	1.36528	6.01118	7.83262	13.674
	19600	1.69302	5.56732	6.62244	14.3445
	19800	2.14282	5.79978	6.38908	12.6607
	20000	2.24451	6.25161	7.85962	16.4235
	20200	1.94324	6.20269	7.80727	17.5512
	20400	1.8008	7.84773	8.00204	20.4223
	20600	1.45762	6.94836	10.5255	17.3334
	20800	1.41156	6.25192	9.62258	17.2387
	21000	1.14957	5.52058	10.8183	17.08
	21200	1.38531	4.28491	8.66961	16.3521
	21400	2.03556	4.75606	9.00662	13.5946
	21600	2.15835	5.29032	8.11238	12.9087
	21800	2.5537	6.03007	9.18798	16.0704
	22000	2.52542	5.89418	7.88587	16.8248
	22200	2.37118	6.0379	8.00942	18.8253
	22400	2.20122	5.41599	8.92027	22.3949
	22600	2.23752	4.50822	8.98529	18.3381
	22800	1.55969	5.10569	9.2499	17.133
	23000	1.19789	5.69081	7.28095	16.1466
	23200	1.65866	6.24371	7.83193
	23400	1.94714	5.49311	9.7895
	23600	1.80213	5.65063	10.7599
	23800	1.94701	5.83983	8.76971
	24000	2.0848	6.44413	8.50033
	24200	2.20002	6.44094	7.89155
	24400	1.92303	5.97602	6.74114
	24600	2.14743	5.44745	8.1116
	24800	2.1288	5.09783	7.59161
	25000	1.46426	5.77431	10.2133
	25200	1.53818	5.30272	7.89786
	25400	0.80479	5.60789	5.79909
	25600	0.92594	5.5508	6.1173
	25800	1.08466	6.47218	7.75647
	26000	1.11648	6.49558	7.93376
	26200	0.94899	5.94867	7.14635
	26400	1.76858	6.22793	2.34298
	26600	1.86187	5.79151	4.38558	11.3366
	26800	1.73248	5.25711	3.02348	14.6279
	27000	1.8284	5.96781	4.27631	14.5699
	27200	2.65503	5.55867	5.7183	15.0912
	27400	2.421	5.07722	7.46622	19.113
	27600	2.21774	5.59922	7.09977	16.4345
	27800	2.14404	5.00981	7.96122	16.93
	28000	2.0008	5.10559	4.81066	18.6925
	28200	1.71033	4.7106	5.81283	19.182
	28400	1.70293	4.78675	6.61921	18.8697
	28600	1.74792	3.87287	6.72452	18.7836
	28800	1.34776	3.4905	8.80297	20.3528
	29000	1.62797	3.77827	9.19334	17.9156
	29200	2.01745	4.01912	6.7862	15.87
	29400	1.91787	3.42407	8.32651	14.9129
	29600	1.67363	3.48507	7.60658	21.1045
	29800	1.43591	3.27755	7.47963	21.5506
	30000	1.65359	3.40469	6.52079	23.5554
	30200	1.58577	3.70639	8.65679	27.8069
	30400	1.68976	2.87133	7.33468	31.0768
	30600	1.53995	3.8017	7.28455	28.5216
	30800	2.01923	5.02713	10.4445	23.7922
	31000	1.25792	5.06354	9.49682	24.0548
	31200	1.30989	6.39127	8.4673	21.2794
	31400	1.2828	6.11158	6.95779	22.2312
	31600	1.33424	6.88544	7.55332	19.2246
	31800	1.26907	7.51108	8.05729	21.1282
	32000	1.82921	6.82504	7.91049	28.9221
	32200	2.23994	6.70975	7.9129	23.9233
	32400	2.24362	5.24649	6.8643	25.3088
	32600	2.23128	4.56467	6.70842	22.5523
	32800	2.31868	4.87844	6.95998	35.0543
	33000	1.82146	5.16385	8.99601	28.2733
	33200	2.31404	5.14625	6.69688	26.7388
	33400	2.61728	5.29866	5.68937	30.5906
	33600	1.97998	5.74098	5.37998	27.028
	33800	1.972	5.78386	7.29568	30.009
	34000	1.96491	5.92736	8.40632	29.0779
	34200	1.98254	5.62912	7.80069	22.0265
	34400	1.98348	6.24911	7.32402	23.5399
	34600	2.727	5.70653	6.37935	21.0356
	34800	2.19607	5.47942	6.57026	16.6457
	35000	2.51657	6.12445	6.17736	16.0524
	35200	2.88011	6.03702	7.5973	12.5404
	35400	2.67229	6.33511	8.92702
	35600	2.6823	5.95868	8.18819
	35800	2.33256	5.60495	7.34242
	36000	2.06792	5.04772	7.20905
	36200	1.78621	5.15744	7.92709
	36400	1.99685	4.94826	7.87801
	36600	2.14791	4.62519	7.84997
	36800	2.34166	4.06909	7.03138
	37000	2.21112	3.87965	6.64131
	37200	2.23648	4.50433	8.12273
	37400	2.39788	4.08434	9.85185
	37600	2.19779	3.29705	11.9702
	37800	2.44331	3.6451	10.9692
	38000	1.9906	3.81016	11.5147
	38200	2.11638	3.59464	10.7834
	38400	2.1225	3.40115	8.89448
	38600	1.84892	3.39692	10.2795
	38800	1.73708	3.72995	8.47249
	39000	1.74993	4.09229	8.19245
	39600	4.37225
	39800	4.52358

## Sheet: Cluster Coarsening Measures
	Different measurements of the lengthscale for the experiment with N=850 ants
	t (s)	Rg(mm)	sqrt(max(A)) (mm)	L (mm)	sqrt(A) (mm)
	200	1.37214	3.13971	1.28227	1.00711
	400	1.16294	2.40344	0.808263	1.1004
	600	1.88187	3.37661	0.984662	1.2993
	800	2.08438	3.75421	1.34812	1.37394
	1000	1.69225	3.94242	1.63002	1.27224
	1200	2.00918	4.16626	1.47154	1.54069
	1400	2.25403	4.52046	1.73099	1.55216
	1600	2.3756	5.40661	2.19485	1.62655
	1800	1.7498	3.82858	1.69663	1.36019
	2000	2.95818	5.10278	1.59329	1.45401
	2200	3.58847	4.94386	1.49111	1.67792
	2400	2.89751	4.87314	1.65723	1.91548
	2600	4.08143	5.87881	1.9162	1.55751
	2800	2.8134	5.91348	2.33451	1.91889
	3000	4.01826	7.56245	2.70501	1.42685
	3200	5.33645	7.7284	2.45329	1.67285
	3400	3.11449	5.95594	2.61941	2.30079
	3600	4.57351	8.59794	3.87615	2.17706
	3800	5.72713	8.78869	3.3323	1.9193
	4000	4.74795	8.8255	3.05849	1.51418
	4200	3.22795	7.1297	3.13555	1.88543
	4400	4.09501	9.19514	4.2441	2.92787
	4600	5.44428	10.8727	3.96571	2.72009
	4800	3.14425	5.94261	2.7457	2.14181
	5000	2.42233	5.42711	2.87609	1.92154
	5200	5.32637	9.14518	3.1157	2.68632
	5400	10.1812	12.4345	3.88453	3.38404
	5600	4.52357	9.2435	3.88901	2.38261
	5800	5.41131	10.5072	3.72348	2.16184
	6000	5.68979	9.57499	3.19802	1.96205
	6200	3.54765	6.98916	2.14504	1.56175
	6400	4.52893	9.78273	3.53582	2.24434
	6600	3.55209	7.06888	1.98655	1.94133
	6800	5.61272	10.4629	3.90601	1.83301
	7000	5.63552	11.421	4.21769	2.26372
	7200	7.33527	13.8898	4.55215	2.42794
	7400	4.62463	9.55473	4.18748	3.04446
	7600	4.10937	7.71151	2.79735	2.39976
	7800	5.30869	9.76073	3.75484	2.94199
	8000	5.48072	9.36566	3.41253	1.92183
	8200	5.35604	9.27718	3.57594	1.94661
	8400	10.8118	18.3506	6.88565	2.1856
	8600	6.99998	14.1324	4.45596	1.91862
	8800	7.59453	13.0984	5.45101	2.86978
	9000	7.12782	11.4009	3.83212	2.18107
	9200	5.11853	9.13361	3.29947	2.33808
	9400	5.50282	8.07432	3.83595	3.12855
	9600	7.87356	12.0015	4.37194	2.81917
	9800	8.93534	16.7348	6.30309	4.60738
	10000	9.18729	17.0919	5.40249	3.39103
	10200	4.62598	10.1675	5.41317	3.73181
	10400	5.3875	9.53516	4.58102	2.95995
	10600	8.04462	13.4901	4.34736	2.51602
	10800	8.01045	12.4218	4.09449	2.4871
	11000	5.70043	9.85238	3.28739	2.24611
	11200	3.39049	6.65411	3.70493	1.7495
	11400	6.98029	10.39	3.62915	2.16221
	11600	2.6917	4.41754	1.89335	1.29037
	11800	4.82396	8.90086	4.02434	2.57265
	12000	8.76882	12.343	4.30208	2.10952
	12200	5.55421	11.3684	4.39382	3.22925
	12400	5.1214	10.4952	4.70051	3.77902
	12600	4.60954	10.9491	4.97558	2.90898
	12800	9.88977	18.4098	7.93251	3.12993
	13000	11.8849	18.5121	6.48292	4.87042
	13200	7.77387	15.1087	8.46249	4.31399
	13400	11.369	22.1193	9.85808	6.2663
	13600	10.7843	22.851	11.0286	4.72789
	13800	10.7023	20.746	7.49989	3.71822
	14000	11.4742	18.8533	5.70166	2.06387
	14200	7.7015	12.5921	4.25299	2.41884
	14400	4.90044	10.6665	4.45256	2.29941
	14600	6.60294	13.2017	5.25159	3.02028
	14800	10.6467	20.1975	9.16433	3.94922
	15000	9.11398	14.9453	5.49079	2.64957
	15200	7.54301	14.4998	5.39406	4.65154
	15400	6.72384	13.4811	5.007	3.99129
	15600	6.34337	12.0963	4.43678	3.46949
	15800	3.65762	8.01759	3.33756	2.23974
	16000	3.81699	8.05509	3.8441	2.29635
	16200	3.63805	8.04305	3.62335	1.83919
	16400	5.11656	11.5003	5.39177	2.23204
	16600	6.61177	11.1459	4.55765	2.71986
	16800	5.62337	10.1611	4.30576	2.33621
	17000	8.06475	15.4772	6.27425	2.71142
	17200	8.77245	16.7415	7.23954	4.21649
	17400	7.13591	14.826	7.0684	3.78428
	17600	10.3897	17.8295	6.45766	4.45473
	17800	10.1095	17.3807	9.26462	5.12386
	18000	7.41049	15.8267	9.93149	3.89481
	18200	11.1322	22.213	9.14607	2.89957
	18400	9.55124	19.7209	8.75056	3.6601
	18600	7.63686	15.2964	6.93064	2.92546
	18800	6.12138	10.8365	4.97509	3.47092
	19000	5.94686	12.328	5.05096	4.3631
	19200	6.59157	13.9623	6.01516	3.37587
	19400	6.59409	14.0583	7.83262	3.68481
	19600	6.31097	13.1485	6.62244	3.96859
	19800	8.21163	15.3427	6.38908	2.91545
	20000	10.9802	18.7663	7.85962	3.89398
	20200	5.78601	12.9391	7.80727	2.95535
	20400	10.8061	19.1007	8.00204	3.73493
	20600	10.3128	21.6657	10.5255	2.01014
	20800	11.0355	22.6079	9.62258	2.87417
	21000	10.7597	19.3308	10.8183	5.17418
	21200	10.1798	18.1181	8.66961	5.33917
	21400	9.94049	17.848	9.00662	3.62585
	21600	6.75203	13.3361	8.11238	3.34216
	21800	11.0259	18.5412	9.18798	3.59486
	22000	6.62916	14.722	7.88587	3.45038
	22200	7.72568	17.0051	8.00942	5.03528
	22400	7.50505	16.0223	8.92027	4.67742
	22600	7.99208	16.3972	8.98529	8.77747
	22800	7.80061	16.834	9.2499	3.27647
	23000	7.55906	15.9527	7.28095	4.61042
	23200	7.41167	15.4174	7.83193	3.21053
	23400	9.29953	16.4814	9.7895	5.87429
	23600	8.83786	16.2855	10.7599	4.61713
	23800	8.86426	15.412	8.76971	6.38614
	24000	7.2213	15.2796	8.50033	4.56943
	24200	8.84609	17.2125	7.89155	4.32351
	24400	7.20708	15.0617	6.74114	4.22309
	24600	6.79281	14.2416	8.1116	3.08441
	24800	5.89109	11.9503	7.59161	3.4379
	25000	9.51272	16.489	10.2133	9.2692
	25200	9.69126	17.0847	7.89786	7.28564
	25400	7.91516	13.8999	5.79909	3.49956
	25600	7.7769	13.6872	6.1173	4.44957
	25800	7.18467	14.1993	7.75647	3.79254
	26000	7.12307	15.0288	7.93376	2.82416
	26200	7.36967	11.999	7.14635	2.46608
	26400	2.62592	6.07604	2.34298	2.01467
	26600	5.11717	10.2626	4.38558	3.84891
	26800	3.37297	7.44574	3.02348	2.24513
	27000	5.23064	10.6291	4.27631	2.2533
	27200	8.49158	15.3572	5.7183	2.2149
	27400	8.32275	15.8909	7.46622	2.20669
	27600	6.33687	14.2515	7.09977	3.1752
	27800	8.13396	16.5927	7.96122	3.41901
	28000	5.65776	12.3633	4.81066	2.73614
	28200	8.63217	15.309	5.81283	3.05626
	28400	8.29288	16.6418	6.61921	2.2543
	28600	8.76283	16.1983	6.72452	7.65769
	28800	11.933	23.7327	8.80297	3.39363
	29000	9.75933	20.6032	9.19334	4.50083
	29200	11.927	19.26	6.7862	3.29456
	29400	9.24413	15.6467	8.32651	4.3495
	29600	5.85022	13.0821	7.60658	4.27344
	29800	7.0299	12.2306	7.47963	3.74644
	30000	5.87518	11.9994	6.52079	3.12497
	30200	10.2036	18.2044	8.65679	2.08097
	30400	8.60667	16.5268	7.33468	3.0694
	30600	8.22932	16.3101	7.28455	2.8706
	30800	8.30617	17.3264	10.4445	3.27996
	31000	8.67205	16.8622	9.49682	3.6727
	31200	8.52738	16.4939	8.4673	2.72716
	31400	7.83811	15.6868	6.95779	4.31636
	31600	7.86735	16.4814	7.55332	3.42904
	31800	8.6206	15.8604	8.05729	4.04242
	32000	7.25073	13.8048	7.91049	4.01153
	32200	10.0248	20.3434	7.9129	3.56263
	32400	10.8112	19.9106	6.8643	2.41787
	32600	6.83722	14.9055	6.70842	3.82419
	32800	6.70048	15.116	6.95998	3.24558
	33000	9.66224	19.3746	8.99601	4.06635
	33200	6.58572	14.5835	6.69688	3.00086
	33400	4.49882	10.5896	5.68937	3.24625
	33600	9.17088	15.1428	5.37998	2.77158
	33800	9.30737	16.6152	7.29568	4.42109
	34000	8.41014	16.7898	8.40632	3.33425
	34200	8.7051	16.171	7.80069	7.05507
	34400	9.29042	17.1949	7.32402	3.66343
	34600	8.26405	15.5643	6.37935	3.14331
	34800	7.22426	13.2607	6.57026	2.9372
	35000	7.89312	13.9317	6.17736	2.7567
	35200	6.99812	13.3144	7.5973	3.5726
	35400	11.3345	18.8873	8.92702	4.01749
	35600	5.36106	11.9391	8.18819	3.36249
	35800	5.57193	12.3396	7.34242	3.47273
	36000	5.49631	12.8071	7.20905	3.59768
	36200	6.07341	14.1449	7.92709	5.05542
	36400	8.60894	17.1577	7.87801	4.2869
	36600	7.47948	15.9782	7.84997	5.20593
	36800	5.675	12.4271	7.03138	3.13222
	37000	5.41766	11.969	6.64131	3.16677
	37200	10.9098	18.8425	8.12273	6.6895
	37400	11.9989	21.6659	9.85185	5.67316
	37600	8.22262	17.5819	11.9702	5.83268
	37800	10.1061	18.4	10.9692	5.69633
	38000	6.2008	13.6989	11.5147	5.04989
	38200	12.4539	23.2199	10.7834	4.36754
	38400	12.2745	22.8811	8.89448	5.52332
	38600	11.8428	13.3662	10.2795	2.39345
	38800	6.61154	14.6097	8.47249	4.62165
	39000	6.87356		8.19245	3.52789

## Sheet: Cluster Radii of Gyration
	R_g(N_c)
N_c	N=5	N=10	N=15	N=20	N=30	N=40	N=50	N=100			Average radius of gyration of clusters of different sizes in experiments with different numbers of ants confined to D=9 cm cell.
2.00001	0.19454	0.22031	0.20932	0.20005	0.20497	0.20561	0.19947	0.16394
2.99999	0.29987	0.29556	0.2997	0.29183	0.29854	0.29596	0.29907	0.24281
3.99998	0.34725	0.39456	0.37439	0.36706	0.37314	0.3687	0.37872	0.30656
5.00001	0.4239	0.44926	0.43651	0.43369	0.4319	0.43005	0.44721	0.36837
6		0.51264	0.49806	0.49136	0.48653	0.47925	0.51457	0.42746
7		0.51817	0.53887	0.54147	0.533	0.53255	0.57533	0.48584
7.99999		0.61872	0.56795	0.58348	0.58593	0.58007	0.63129	0.53659
9.00005			0.61203	0.62473	0.62667	0.62608	0.68046	0.59361
10			0.64646	0.6593	0.64041	0.6737	0.72419	0.64002
11			0.68817	0.69019	0.69489	0.71137	0.77203	0.6781
12			0.72016	0.71902	0.73187	0.74473	0.81456	0.72253
13			0.74554	0.74565	0.74885	0.80678	0.85774	0.75986
14			0.89548	0.7782	0.75335	0.80571	0.89816	0.79459
15			0.99013	0.7988	0.78491	0.84929	0.93325	0.83302
16				0.98643	0.79813	0.8904	0.96601	0.87752
16.9999				1.06123	0.81099	0.86961	0.99967	0.90271
18				0.90248	0.80441	0.88856	1.02817	0.93615
19				0.86141	0.81953	0.90593	1.06092	0.96769
19.9999					0.85479	1.13475	1.08359	0.99977
20.9999					0.95616	1.07612	1.11241	1.02198
21.9999							1.13134	1.04693
22.9999							1.1625	1.07674
23.9999							1.17359	1.09924
25.0001							1.19543	1.13283
26.0001							1.21467	1.1431
27.0001							1.24043	1.16053
28.0002							1.26113	1.18327
29.0001							1.27267	1.20616
30.0001							1.28615	1.21558
31.0001							1.29693	1.23236
32.0001							1.31382	1.25941
33.0001							1.31309	1.26905
34							1.3628	1.27776
35.0001							1.36941	1.29905
36							1.38793	1.30866
37.0001							1.39691	1.32128
38.0001							1.39955	1.33192
38.9999							1.44232	1.34871
40							1.37625	1.35954
40.9999							1.47072	1.36058
42							1.41155	1.37626
43							1.60161	1.3833
44							1.49906	1.391
44.9999							1.42121	1.39652
45.9999							2.09267	1.40918
47.0001							1.44331	1.42357
47.9999								1.40787
49								1.42641
49.9999								1.46451
51.0002								1.45094
51.9998								1.44973
52.9999								1.46135
53.9998								1.49662
54.9998								1.46266
55.9999								1.49412
56.9999								1.52385
59.0001								1.52415
59.9997								1.47253

## Sheet: Ant Alignment Correlation
	S(r)
r(cm)	N=2	N=3	N=5		Order parameter for the alignemet of pairs of ants as a function of distance for experiments with different numbers of ants in the D=9cm cell.
0.1	-0.10999	0.32079	0.85429
0.2	0.01082	0.54059	0.65466
0.3	0.11451	0.34347	0.43228
0.4	-0.0071	0.05887	-0.01339
0.5	0.15675	0.02138	-0.0215
0.6	0.18012	0.20457	0.0353
0.7	0.17644	0.17088	0.0547
0.8	0.07078	0.1703	0.04941
0.9	0.07578	0.04787	0.04468
1	0.0714	0.10897	0.02336
1.1	0.07141	0.0432	0.00727
1.2	0.07342	0.02779	0.03116
1.3	0.03913	0.03494	0.02752
1.4	0.04374	0.07291	0.09047
1.5	0.03753	0.0603	0.04285
1.6	0.05466	0.04611	0.06074
1.7	0.03433	0.06702	0.0473
1.8	0.02488	0.0473	0.00914
1.9	0.07859	0.01854	0.04958
2	0.01634	0.04429	0.08637
2.1	0.03696	0.02067	0.04666
2.2	0.02659	0.02386	0.07793
2.3	0.03671	0.04229	0.06908
2.4	0.02961	0.03176	0.03279
2.5	0.02546	-0.02652	0.00697
2.6	0.0372	0.03038	0.02232
2.7	0.03682	0.0246	0.02342
2.8	0.01365	0.01769	-0.00472
2.9	-0.00977	-0.00159	-0.0096
3	0.00862	0.00736	0.00449
3.1	0.01504	0.00984	-0.01139
3.2	-0.01426	0.00542	-0.01144
3.3	-0.00541	0.01399	-0.002
3.4	-0.0204	0.00646	0.00179
3.5	-0.04537	-0.00671	-0.01123
3.6	-0.08254	-0.00814	0.01836
3.7	0.06312	-0.00609	0.01259
3.8	-0.005	-0.00107	-0.00177
3.9	0.01611	-0.02237	-0.02379
4	-0.0238	-0.02125	-0.00109
4.1	-0.000422	-0.02899	-0.05284
4.2	-0.04377	-0.03332	-0.03395
4.3	-0.02743	-0.03498	-0.02894
4.4	-0.03108	-0.03029	-0.00342
4.5	-0.03835	-0.02929	-0.04667
4.6	-0.05109	-0.02839	-0.02435
4.7	-0.11013	-0.05891	-0.04281
4.8	-0.06472	-0.04495	-0.04046
4.9	-0.00266	-0.06716	-0.03661
5	-0.0431	-0.0598	-0.05111
5.1	-0.06509	-0.07922	-0.05763
5.2	-0.0193	-0.08265	-0.07315
5.3	-0.02096	-0.07514	-0.06737
5.4	-0.01566	-0.06216	-0.04942
5.5	-0.02629	-0.10097	-0.04822
5.6	-0.02345	-0.08402	-0.07598
5.7	-0.07912	-0.05009	-0.03989
5.8	-0.06687	-0.01987	-0.0978
5.9	-0.06924	-0.05186	-0.09387
6	-0.05642	-0.07337	-0.06251
6.1	-0.07193	-0.06768	-0.07972
6.2	-0.06752	-0.07179	-0.10046
6.3	-0.05494	-0.0611	-0.06144
6.4	-0.04912	-0.07615	-0.06907
6.5	-0.07058	-0.06213	-0.07847
6.6	-0.08017	-0.07923	-0.05499
6.7	-0.05875	-0.0782	-0.02534
6.8	-0.04037	-0.0738	-0.08123
6.9	-0.05879	-0.07309	-0.05503
7	-0.0207	-0.06409	-0.06741
7.1	-0.07583	-0.06379	-0.06868
7.2	-0.0827	-0.05586	-0.03056
7.3	-0.04665	-0.06837	-0.05165
7.4	-0.04212	-0.07618	-0.09419
7.5	-0.0567	-0.05176	-0.02187
7.6	-0.03959	-0.00747	-0.01525
7.7	-0.02834	-0.02193	-0.01496
7.8	-0.07154	-0.01204	0.00107
7.9	0.02626	0.00748	-0.00244
8	0.00481	0.02428	0.01727
8.1	0.01895	0.03682	0.01445
8.2	0.05644	0.06154	0.07391
8.3	0.07961	0.07804	0.10297
8.4	0.09595	0.12402	0.16955
8.5	0.14736	0.16257	0.18898
8.6	0.22113	0.25526	0.24912
8.7	0.27147	0.32865	0.34377
8.8	0.49355	0.33071	0.35464
8.9		0.44433	0.59077
9		0.70599

## Sheet: Max Cluster Size, N=40
t (s)	max(N_c)			The largest cluster, smoothed with a 10s moving average, as a function of time in the experiment with N=40 ants.
0	11
0.266667	5
0.533333	3.8
0.8	3.28571
1.06667	1.71429
1.33333	1.71429
1.6	1.42857
1.86667	1.14286
2.13333	0.857143
2.4	0.857143
2.66667	0.857143
2.93333	1.14286
3.2	0.857143
3.46667	1.14286
3.73333	1.42857
4	1.42857
4.26667	1.14286
4.53333	0.857143
4.8	0.571429
5.06667	0.857143
5.33333	0.857143
5.6	0.857143
5.86667	0.857143
6.13333	1.14286
6.4	1.14286
6.66667	1.42857
6.93333	1.14286
7.2	1.28571
7.46667	1.28571
7.73333	1.57143
8	1.57143
8.26667	1.85714
8.53333	1.85714
8.8	1.85714
9.06667	1.42857
9.33333	1.14286
9.6	0.857143
9.86667	0.571429
10.1333	0.285714
10.4	0.285714
10.6667	0.571429
10.9333	0.857143
11.2	0.857143
11.4667	1.14286
11.7333	1.42857
12	1.71429
12.2667	1.71429
12.5333	1.42857
12.8	1.14286
13.0667	1.14286
13.3333	1.14286
13.6	0.857143
13.8667	0.571429
14.1333	0.285714
14.4	0.571429
14.6667	0.571429
14.9333	1
15.2	1
15.4667	1.28571
15.7333	1.57143
16	1.85714
16.2667	2
16.5333	2.28571
16.8	2.14286
17.0667	2.28571
17.3333	2.42857
17.6	2.57143
17.8667	2.71429
18.1333	2.57143
18.4	2.57143
18.6667	2.71429
18.9333	2.71429
19.2	2.57143
19.4667	2.42857
19.7333	2.71429
20	2.85714
20.2667	3.14286
20.5333	3
20.8	2.85714
21.0667	3
21.3333	3.14286
21.6	2.71429
21.8667	2.57143
22.1333	2.42857
22.4	2.42857
22.6667	2.42857
22.9333	2.28571
23.2	1.85714
23.4667	2
23.7333	2.14286
24	2
24.2667	2
24.5333	2.14286
24.8	2.14286
25.0667	2.42857
25.3333	2.28571
25.6	2.14286
25.8667	2.14286
26.1333	1.85714
26.4	1.42857
26.6667	1.57143
26.9333	1.28571
27.2	1.28571
27.4667	1
27.7333	0.714286
28	1
28.2667	1.28571
28.5333	1.14286
28.8	1.42857
29.0667	1.42857
29.3333	1.71429
29.6	2
29.8667	2
30.1333	2
30.4	2
30.6667	2
30.9333	2
31.2	2
31.4667	1.71429
31.7333	1.71429
32	1.42857
32.2667	1.57143
32.5333	1.71429
32.8	1.85714
33.0667	1.85714
33.3333	2.14286
33.6	1.85714
33.8667	1.85714
34.1333	1.71429
34.4	1.28571
34.6667	1.14286
34.9333	1.14286
35.2	1.14286
35.4667	1.14286
35.7333	1.42857
36	1.57143
36.2667	1.57143
36.5333	1.28571
36.8	1
37.0667	0.714286
37.3333	1
37.6	1.14286
37.8667	1
38.1333	1.42857
38.4	1.42857
38.6667	1.42857
38.9333	1.42857
39.2	1.14286
39.4667	1
39.7333	0.714286
40	0.285714
40.2667	0.285714
40.5333	0.285714
40.8	0.285714
41.0667	0.714286
41.3333	0.857143
41.6	1.42857
41.8667	1.71429
42.1333	2
42.4	2.28571
42.6667	2.71429
42.9333	2.71429
43.2	2.71429
43.4667	2.57143
43.7333	2.85714
44	3.14286
44.2667	3.28571
44.5333	3.28571
44.8	3.28571
45.0667	3.28571
45.3333	3.28571
45.6	3.14286
45.8667	3
46.1333	3
46.4	3
46.6667	3
46.9333	3
47.2	3
47.4667	3
47.7333	3.14286
48	3.14286
48.2667	3.14286
48.5333	3.14286
48.8	3.14286
49.0667	3.14286
49.3333	2.71429
49.6	2.14286
49.8667	2
50.1333	1.85714
50.4	1.71429
50.6667	1.71429
50.9333	1.57143
51.2	2
51.4667	2.71429
51.7333	2.85714
52	3
52.2667	3.14286
52.5333	3
52.8	2.71429
53.0667	2.57143
53.3333	2.14286
53.6	2
53.8667	1.85714
54.1333	1.71429
54.4	1.71429
54.6667	2
54.9333	2
55.2	2
55.4667	2.14286
55.7333	2.28571
56	2.42857
56.2667	2.42857
56.5333	2.42857
56.8	2.71429
57.0667	2.71429
57.3333	2.57143
57.6	2.42857
57.8667	2.42857
58.1333	2.42857
58.4	2.42857
58.6667	2.14286
58.9333	2.14286
59.2	2.42857
59.4667	2.71429
59.7333	2.71429
60	2.85714
60.2667	3.14286
60.5333	3.42857
60.8	3.57143
61.0667	3.42857
61.3333	3.28571
61.6	2.85714
61.8667	2.42857
62.1333	1.85714
62.4	1.28571
62.6667	0.857143
62.9333	0.714286
63.2	0.285714
63.4667	0.285714
63.7333	0.285714
64	0.714286
64.2667	0.714286
64.5333	1
64.8	1
65.0667	1
65.3333	1
65.6	1
65.8667	0.857143
66.1333	1.14286
66.4	1.14286
66.6667	1.28571
66.9333	1.57143
67.2	1.85714
67.4667	2.14286
67.7333	2.14286
68	2.14286
68.2667	2.42857
68.5333	2.42857
68.8	2.57143
69.0667	2.71429
69.3333	2.71429
69.6	2.85714
69.8667	3
70.1333	2.85714
70.4	2.85714
70.6667	2.85714
70.9333	2.85714
71.2	3
71.4667	2.85714
71.7333	2.85714
72	2.85714
72.2667	2.85714
72.5333	3
72.8	3
73.0667	3
73.3333	3.14286
73.6	3.14286
73.8667	3.14286
74.1333	3.28571
74.4	3.28571
74.6667	3.42857
74.9333	3.57143
75.2	3.14286
75.4667	3
75.7333	2.85714
76	2.57143
76.2667	2.42857
76.5333	2.28571
76.8	2.14286
77.0667	2.57143
77.3333	2.57143
77.6	2.57143
77.8667	2.71429
78.1333	2.57143
78.4	2.42857
78.6667	2.28571
78.9333	1.85714
79.2	1.85714
79.4667	1.57143
79.7333	1.14286
80	0.857143
80.2667	1
80.5333	0.714286
80.8	1.14286
81.0667	1.28571
81.3333	1.71429
81.6	1.71429
81.8667	2
82.1333	2
82.4	2.28571
82.6667	2.14286
82.9333	2
83.2	1.85714
83.4667	2.14286
83.7333	2.14286
84	2.42857
84.2667	2.57143
84.5333	2.57143
84.8	2.71429
85.0667	2.85714
85.3333	2.85714
85.6	2.57143
85.8667	1.85714
86.1333	1.71429
86.4	1.85714
86.6667	2
86.9333	2.14286
87.2	2.14286
87.4667	2.57143
87.7333	2.85714
88	2.85714
88.2667	2.42857
88.5333	2.14286
88.8	1.57143
89.0667	1.28571
89.3333	0.857143
89.6	0.571429
89.8667	0.285714
90.1333	0.571429
90.4	0.571429
90.6667	0.857143
90.9333	1.14286
91.2	1.42857
91.4667	1.71429
91.7333	2
92	2
92.2667	1.71429
92.5333	1.42857
92.8	1.14286
93.0667	1.28571
93.3333	1.28571
93.6	1.28571
93.8667	1.28571
94.1333	1.57143
94.4	1.57143
94.6667	2
94.9333	1.85714
95.2	2
95.4667	2
95.7333	2
96	2
96.2667	2.28571
96.5333	1.85714
96.8	1.85714
97.0667	1.71429
97.3333	1.42857
97.6	1.42857
97.8667	1.42857
98.1333	1.42857
98.4	1.71429
98.6667	1.85714
98.9333	2
99.2	2
99.4667	1.71429
99.7333	1.71429
100	1.71429
100.267	1.42857
100.533	1.28571
100.8	0.857143
101.067	0.857143
101.333	0.857143
101.6	0.571429
101.867	0.285714
102.133	0.285714
102.4	0.428571
102.667	0.428571
102.933	0.857143
103.2	1.28571
103.467	1.71429
103.733	2
104	2
104.267	1.85714
104.533	1.85714
104.8	1.42857
105.067	1
105.333	0.857143
105.6	0.571429
105.867	0.857143
106.133	1
106.4	1.42857
106.667	1.85714
106.933	2.42857
107.2	2.57143
107.467	3.14286
107.733	3.14286
108	3
108.267	2.85714
108.533	2.71429
108.8	2.42857
109.067	2.28571
109.333	2
109.6	2.14286
109.867	2.14286
110.133	2.14286
110.4	2.14286
110.667	2.14286
110.933	2.14286
111.2	1.85714
111.467	1.42857
111.733	1.14286
112	1.14286
112.267	1.14286
112.533	0.857143
112.8	0.571429
113.067	0.571429
113.333	0.571429
113.6	0.571429
113.867	0.285714
114.133	0
114.4	0
114.667	0.285714
114.933	0.714286
115.2	1.14286
115.467	1.57143
115.733	2
116	2
116.267	2
116.533	2.14286
116.8	2
117.067	1.85714
117.333	1.42857
117.6	1
117.867	1.28571
118.133	1.57143
118.4	1.42857
118.667	1.42857
118.933	1.14286
119.2	1.14286
119.467	1.14286
119.733	0.857143
120	0.571429
120.267	0.285714
120.533	0.285714
120.8	0.571429
121.067	0.571429
121.333	0.857143
121.6	1.14286
121.867	1.14286
122.133	1.14286
122.4	1.14286
122.667	1.14286
122.933	1.14286
123.2	1.14286
123.467	1.14286
123.733	1.42857
124	1.71429
124.267	1.71429
124.533	1.42857
124.8	1.42857
125.067	1.42857
125.333	1.14286
125.6	0.857143
125.867	0.571429
126.133	0.285714
126.4	0.285714
126.667	0.285714
126.933	0
127.2	0
127.467	0.428571
127.733	0.857143
128	1.14286
128.267	1.42857
128.533	1.71429
128.8	1.71429
129.067	2
129.333	1.85714
129.6	1.71429
129.867	1.71429
130.133	2.14286
130.4	1.85714
130.667	1.85714
130.933	1.57143
131.2	1.28571
131.467	1
131.733	0.714286
132	0
132.267	0
132.533	0
132.8	0.428571
133.067	0.857143
133.333	1.14286
133.6	1.42857
133.867	1.85714
134.133	2.28571
134.4	2.57143
134.667	2.57143
134.933	2.57143
135.2	2.28571
135.467	2
135.733	1.85714
136	1.71429
136.267	2
136.533	1.85714
136.8	1.71429
137.067	2
137.333	2.28571
137.6	2.42857
137.867	2.57143
138.133	2.28571
138.4	2.28571
138.667	2
138.933	2
139.2	1.71429
139.467	1.28571
139.733	0.857143
140	0.571429
140.267	0.571429
140.533	0.857143
140.8	0.857143
141.067	0.857143
141.333	0.857143
141.6	1.14286
141.867	1.14286
142.133	1.14286
142.4	1.14286
142.667	1.14286
142.933	1.42857
143.2	1.71429
143.467	1.42857
143.733	1.71429
144	1.71429
144.267	1.71429
144.533	1.71429
144.8	1.71429
145.067	1.85714
145.333	2.28571
145.6	2.42857
145.867	2.57143
146.133	2.71429
146.4	2.71429
146.667	2.71429
146.933	2.71429
147.2	2.85714
147.467	2.71429
147.733	2.71429
148	2.71429
148.267	2.85714
148.533	3
148.8	3.14286
149.067	3.28571
149.333	3.57143
149.6	3.42857
149.867	3.42857
150.133	3.28571
150.4	3.14286
150.667	3.28571
150.933	3.14286
151.2	3.28571
151.467	3.28571
151.733	3.14286
152	3.28571
152.267	3.57143
152.533	3.57143
152.8	3.71429
153.067	3.85714
153.333	4.42857
153.6	4.71429
153.867	5
154.133	5
154.4	4.85714
154.667	4.57143
154.933	4.14286
155.2	3.71429
155.467	3.42857
155.733	3.14286
156	3.42857
156.267	4
156.533	4.57143
156.8	5.14286
157.067	5.42857
157.333	5.42857
157.6	5.28571
157.867	4.71429
158.133	3.85714
158.4	3.14286
158.667	2.42857
158.933	2
159.2	2.14286
159.467	2.28571
159.733	2.28571
160	2.28571
160.267	2.28571
160.533	2.28571
160.8	2.28571
161.067	2.28571
161.333	2.28571
161.6	2.28571
161.867	2.28571
162.133	2.28571
162.4	2.42857
162.667	2.42857
162.933	2.57143
163.2	2.42857
163.467	2.42857
163.733	2.57143
164	3
164.267	3
164.533	3.14286
164.8	3.42857
165.067	3.42857
165.333	3.71429
165.6	3.57143
165.867	3.14286
166.133	3
166.4	2.85714
166.667	2.28571
166.933	2.28571
167.2	2
167.467	2
167.733	2
168	2
168.267	2.28571
168.533	2.28571
168.8	2.42857
169.067	2.71429
169.333	3
169.6	3.28571
169.867	3.28571
170.133	3.42857
170.4	3.42857
170.667	3.71429
170.933	3.14286
171.2	2.57143
171.467	2
171.733	2
172	1.57143
172.267	1.57143
172.533	1.14286
172.8	1.42857
173.067	1.71429
173.333	2
173.6	2
173.867	2
174.133	2
174.4	1.71429
174.667	1.71429
174.933	1.71429
175.2	1.42857
175.467	1.42857
175.733	1.42857
176	1.42857
176.267	1.71429
176.533	1.71429
176.8	1.71429
177.067	2
177.333	2
177.6	2.14286
177.867	1.85714
178.133	1.57143
178.4	1.28571
178.667	1
178.933	1.14286
179.2	1.14286
179.467	1
179.733	1.28571
180	1.57143
180.267	2
180.533	2.28571
180.8	2.28571
181.067	2.42857
181.333	2.42857
181.6	2.57143
181.867	2.71429
182.133	2.71429
182.4	2.71429
182.667	2.71429
182.933	2.85714
183.2	2.85714
183.467	2.85714
183.733	3
184	3
184.267	3
184.533	2.85714
184.8	2.57143
185.067	2.57143
185.333	2.42857
185.6	2.28571
185.867	2.14286
186.133	2.14286
186.4	2.14286
186.667	2.28571
186.933	2.28571
187.2	2.28571
187.467	2.14286
187.733	2.28571
188	2.28571
188.267	2.28571
188.533	2.28571
188.8	2.71429
189.067	3.28571
189.333	3.85714
189.6	4.14286
189.867	5
190.133	5.71429
190.4	6.14286
190.667	6
190.933	6
191.2	5.71429
191.467	5.57143
191.733	4.85714
192	4.28571
192.267	3.85714
192.533	3.71429
192.8	3.57143
193.067	4
193.333	4.42857
193.6	5
193.867	5.42857
194.133	5.85714
194.4	5.71429
194.667	5.28571
194.933	4.57143
195.2	3.85714
195.467	3.14286
195.733	2.57143
196	2.14286
196.267	2.14286
196.533	2.14286
196.8	2.14286
197.067	2.42857
197.333	2.42857
197.6	2.42857
197.867	2.28571
198.133	2.28571
198.4	2.28571
198.667	2.28571
198.933	2
199.2	2.14286
199.467	2.14286
199.733	2.28571
200	2.28571
200.267	2.28571
200.533	2.28571
200.8	2.28571
201.067	2.14286
201.333	2.14286
201.6	2
201.867	2.14286
202.133	2.28571
202.4	2.42857
202.667	2.57143
202.933	2.71429
203.2	2.85714
203.467	3.71429
203.733	3.71429
204	3.57143
204.267	3.57143
204.533	3.57143
204.8	3.57143
205.067	3.57143
205.333	2.85714
205.6	2.85714
205.867	3
206.133	3
206.4	3
206.667	3
206.933	3
207.2	3
207.467	3
207.733	3
208	3
208.267	3
208.533	3
208.8	3
209.067	3
209.333	3
209.6	3
209.867	3
210.133	3.14286
210.4	3.14286
210.667	3.14286
210.933	3.14286
211.2	3.14286
211.467	3.14286
211.733	3.14286
212	3
212.267	3.28571
212.533	3.28571
212.8	3.28571
213.067	3.28571
213.333	3.28571
213.6	3.28571
213.867	3.28571
214.133	3
214.4	2.85714
214.667	2.71429
214.933	2.57143
215.2	2.42857
215.467	2.28571
215.733	2.14286
216	2.14286
216.267	2.85714
216.533	3
216.8	3.28571
217.067	3.71429
217.333	3.71429
217.6	3.71429
217.867	3.57143
218.133	2.85714
218.4	2.71429
218.667	2.42857
218.933	2
219.2	2
219.467	2
219.733	1.71429
220	1.42857
220.267	1.42857
220.533	1.57143
220.8	1.57143
221.067	1.85714
221.333	2.14286
221.6	2.57143
221.867	2.85714
222.133	2.85714
222.4	2.42857
222.667	2.14286
222.933	1.57143
223.2	1.42857
223.467	1
223.733	1
224	0.714286
224.267	0.714286
224.533	1
224.8	1.28571
225.067	1.28571
225.333	1.71429
225.6	1.71429
225.867	2
226.133	2.28571
226.4	2.28571
226.667	2.28571
226.933	2.28571
227.2	2.28571
227.467	2.71429
227.733	3
228	3.28571
228.267	3.28571
228.533	3.28571
228.8	3.14286
229.067	3
229.333	2.57143
229.6	2.28571
229.867	2
230.133	2
230.4	2
230.667	2
230.933	2
231.2	2
231.467	2
231.733	2
232	2.28571
232.267	2.28571
232.533	2.28571
232.8	2.28571
233.067	2.28571
233.333	2.42857
233.6	2.57143
233.867	2.42857
234.133	2.14286
234.4	2.14286
234.667	2.14286
234.933	2.14286
235.2	2
235.467	1.85714
235.733	1.71429
236	2.14286
236.267	2.14286
236.533	2.42857
236.8	2.71429
237.067	3
237.333	3.28571
237.6	3.28571
237.867	3.42857
238.133	3.57143
238.4	3.57143
238.667	3.42857
238.933	3.28571
239.2	3.14286
239.467	3.42857
239.733	3.14286
240	3
240.267	2.71429
240.533	2.71429
240.8	2.57143
241.067	2.57143
241.333	2.28571
241.6	2.28571
241.867	2.42857
242.133	2.42857
242.4	2.28571
242.667	2.28571
242.933	2.14286
243.2	2.28571
243.467	2.28571
243.733	2.14286
244	2.14286
244.267	2.14286
244.533	2.14286
244.8	2.14286
245.067	2
245.333	2
245.6	2.14286
245.867	2.14286
246.133	2.14286
246.4	2.14286
246.667	2.42857
246.933	2.85714
247.2	2.85714
247.467	2.85714
247.733	3
248	3.14286
248.267	3.28571
248.533	3.14286
248.8	2.85714
249.067	2.57143
249.333	2.14286
249.6	1.71429
249.867	1.57143
250.133	1.42857
250.4	1.28571
250.667	1.14286
250.933	1.14286
251.2	1.42857
251.467	1.71429
251.733	1.71429
252	1.42857
252.267	1.42857
252.533	1.57143
252.8	2
253.067	2.28571
253.333	2.42857
253.6	2.71429
253.867	3
254.133	3
254.4	2.85714
254.667	2.71429
254.933	2.57143
255.2	2.42857
255.467	2.14286
255.733	2.14286
256	2.14286
256.267	2.28571
256.533	2.42857
256.8	2.28571
257.067	2.28571
257.333	2.28571
257.6	2.28571
257.867	2.28571
258.133	2.14286
258.4	2
258.667	2
258.933	2
259.2	2
259.467	2
259.733	2
260	2.14286
260.267	2.14286
260.533	2.14286
260.8	2.28571
261.067	2.28571
261.333	2.28571
261.6	2.42857
261.867	2.28571
262.133	2.28571
262.4	2.57143
262.667	2.57143
262.933	2.57143
263.2	2.85714
263.467	2.85714
263.733	3
264	3
264.267	2.85714
264.533	2.71429
264.8	2.71429
265.067	2.42857
265.333	2.28571
265.6	2.14286
265.867	2.28571
266.133	2.14286
266.4	2.28571
266.667	2.28571
266.933	2.28571
267.2	2.28571
267.467	2.28571
267.733	2.14286
268	2.14286
268.267	2
268.533	2
268.8	2
269.067	2
269.333	2
269.6	2
269.867	2
270.133	2
270.4	2
270.667	2
270.933	2.14286
271.2	2.14286
271.467	2.28571
271.733	2.42857
272	2.42857
272.267	2.85714
272.533	2.85714
272.8	2.71429
273.067	2.71429
273.333	2.57143
273.6	2.42857
273.867	2.42857
274.133	1.71429
274.4	1.71429
274.667	1.71429
274.933	1.42857
275.2	1.42857
275.467	1.14286
275.733	1.14286
276	1.42857
276.267	1.14286
276.533	1.28571
276.8	1.71429
277.067	1.71429
277.333	2
277.6	2
277.867	2
278.133	2.42857
278.4	2.28571
278.667	2.42857
278.933	2.71429
279.2	2.71429
279.467	2.71429
279.733	2.42857
280	2.28571
280.267	2.28571
280.533	1.71429
280.8	1.14286
281.067	0.857143
281.333	0.571429
281.6	0.857143
281.867	0.857143
282.133	0.857143
282.4	1.14286
282.667	1.42857
282.933	1.42857
283.2	1.42857
283.467	1.14286
283.733	0.857143
284	0.857143
284.267	0.571429
284.533	0.285714
284.8	0.571429
285.067	0.571429
285.333	0.857143
285.6	1.14286
285.867	1.28571
286.133	1.71429
286.4	2.14286
286.667	2.14286
286.933	2.57143
287.2	2.71429
287.467	2.71429
287.733	2.85714
288	2.85714
288.267	3
288.533	2.71429
288.8	2.71429
289.067	2.28571
289.333	2
289.6	1.42857
289.867	1
290.133	0.714286
290.4	0.714286
290.667	0.714286
290.933	1.14286
291.2	1.57143
291.467	2
291.733	2.57143
292	2.71429
292.267	3
292.533	2.85714
292.8	2.71429
293.067	2.57143
293.333	2.42857
293.6	2.14286
293.867	2
294.133	2
294.4	2
294.667	2.28571
294.933	2.28571
295.2	2.28571
295.467	2.42857
295.733	2.57143
296	2.57143
296.267	2.71429
296.533	2.42857
296.8	2.42857
297.067	2.42857
297.333	2
297.6	1.57143
297.867	1.85714
298.133	1.71429
298.4	1.71429
298.667	1.71429
298.933	1.71429
299.2	2
299.467	2.28571
299.733	2.14286
300	2.28571
300.267	2.28571
300.533	2.28571
300.8	2.28571
301.067	2.28571
301.333	2.28571
301.6	2.14286
301.867	2
302.133	2
302.4	2
302.667	2
302.933	2.14286
303.2	2.14286
303.467	2.14286
303.733	2.28571
304	2.28571
304.267	2.42857
304.533	2.57143
304.8	2.57143
305.067	2.71429
305.333	2.85714
305.6	2.85714
305.867	3
306.133	3
306.4	2.85714
306.667	2.85714
306.933	2.71429
307.2	2.71429
307.467	2.71429
307.733	2.85714
308	2.85714
308.267	3.28571
308.533	3.14286
308.8	3.14286
309.067	3.42857
309.333	3.28571
309.6	3
309.867	2.85714
310.133	2.85714
310.4	3.28571
310.667	3.71429
310.933	3.57143
311.2	4
311.467	4.28571
311.733	5.28571
312	6
312.267	5.85714
312.533	5.71429
312.8	5.57143
313.067	5.57143
313.333	5.42857
313.6	4.57143
313.867	3.42857
314.133	3.14286
314.4	3.14286
314.667	3.14286
314.933	2.85714
315.2	3.28571
315.467	3.28571
315.733	3.71429
316	4.28571
316.267	4.42857
316.533	4.42857
316.8	5.14286
317.067	5
317.333	5.14286
317.6	4.85714
317.867	4.42857
318.133	4.14286
318.4	4.14286
318.667	3.42857
318.933	3.14286
319.2	3.14286
319.467	3.28571
319.733	3.28571
320	3.14286
320.267	3.57143
320.533	3.85714
320.8	3.85714
321.067	3.28571
321.333	3
321.6	3.28571
321.867	3.57143
322.133	3.28571
322.4	2.85714
322.667	2.85714
322.933	3.14286
323.2	4
323.467	3.57143
323.733	3.28571
324	3
324.267	3
324.533	3.14286
324.8	3.57143
325.067	3.14286
325.333	3.57143
325.6	3.57143
325.867	3.85714
326.133	4.57143
326.4	4.57143
326.667	4.42857
326.933	4.28571
327.2	4.14286
327.467	4.28571
327.733	4.14286
328	3.57143
328.267	3.42857
328.533	3.28571
328.8	3
329.067	3
329.333	2.85714
329.6	3.14286
329.867	3.42857
330.133	3.42857
330.4	3.42857
330.667	3.85714
330.933	4
331.2	4.14286
331.467	4.28571
331.733	4.14286
332	4.57143
332.267	4.71429
332.533	4.42857
332.8	4.57143
333.067	4.85714
333.333	4.71429
333.6	4.57143
333.867	4.14286
334.133	4
334.4	4
334.667	3.57143
334.933	3.71429
335.2	3.42857
335.467	3.42857
335.733	3.42857
336	3.42857
336.267	3.57143
336.533	3.85714
336.8	3.71429
337.067	3.85714
337.333	4
337.6	4.14286
337.867	4.14286
338.133	4
338.4	3.71429
338.667	3.42857
338.933	3.28571
339.2	3.14286
339.467	3
339.733	3
340	3
340.267	3.57143
340.533	4.14286
340.8	4.42857
341.067	4.71429
341.333	5
341.6	5.57143
341.867	6.28571
342.133	6.42857
342.4	6.71429
342.667	6.71429
342.933	6.71429
343.2	6.57143
343.467	6.28571
343.733	5.71429
344	4.85714
344.267	3.85714
344.533	3.42857
344.8	3
345.067	2.85714
345.333	2.42857
345.6	2.28571
345.867	2.28571
346.133	2.28571
346.4	2.28571
346.667	2.28571
346.933	2.14286
347.2	2.14286
347.467	2
347.733	2
348	2
348.267	2.14286
348.533	2.28571
348.8	2.42857
349.067	2.85714
349.333	2.85714
349.6	2.85714
349.867	2.85714
350.133	2.85714
350.4	3
350.667	3.14286
350.933	3
351.2	3.28571
351.467	3.57143
351.733	3.85714
352	4
352.267	4
352.533	4
352.8	4
353.067	4
353.333	4
353.6	4
353.867	3.71429
354.133	3.57143
354.4	3.42857
354.667	3.42857
354.933	3.42857
355.2	3.42857
355.467	3.42857
355.733	3.71429
356	3.85714
356.267	3.85714
356.533	3.71429
356.8	3.42857
357.067	3.42857
357.333	3.28571
357.6	3.14286
357.867	3
358.133	3
358.4	2.85714
358.667	2.85714
358.933	2.85714
359.2	2.85714
359.467	2.85714
359.733	2.85714
360	2.85714
360.267	3
360.533	3.14286
360.8	3
361.067	3
361.333	3
361.6	3.14286
361.867	3.42857
362.133	3.71429
362.4	4
362.667	4.28571
362.933	4.57143
363.2	4.85714
363.467	5
363.733	5
364	5
364.267	5
364.533	4.85714
364.8	4.71429
365.067	4.57143
365.333	4.42857
365.6	4.28571
365.867	4.14286
366.133	4
366.4	4
366.667	4
366.933	4
367.2	3.71429
367.467	3.14286
367.733	2.85714
368	2.28571
368.267	2
368.533	1.71429
368.8	1.57143
369.067	1.71429
369.333	2
369.6	2
369.867	2.28571
370.133	2.28571
370.4	2
370.667	1.57143
370.933	1.42857
371.2	1.85714
371.467	2.14286
371.733	1.85714
372	1.85714
372.267	2.42857
372.533	3
372.8	3.28571
373.067	3.14286
373.333	2.85714
373.6	3.14286
373.867	3.14286
374.133	2.57143
374.4	2.28571
374.667	1.71429
374.933	1.14286
375.2	1.14286
375.467	0.857143
375.733	0.571429
376	0.571429
376.267	0.714286
376.533	0.714286
376.8	1
377.067	1.42857
377.333	1.42857
377.6	1.85714
377.867	2.14286
378.133	2
378.4	2.28571
378.667	2.28571
378.933	2
379.2	2.28571
379.467	2.14286
379.733	1.85714
380	1.57143
380.267	1.57143
380.533	1.28571
380.8	1.28571
381.067	1
381.333	0.714286
381.6	1
381.867	1.28571
382.133	1
382.4	1.28571
382.667	0.857143
382.933	1.14286
383.2	1.42857
383.467	1.42857
383.733	1.57143
384	1.85714
384.267	1.85714
384.533	2.14286
384.8	2.14286
385.067	2.14286
385.333	2.14286
385.6	2.14286
385.867	2.28571
386.133	2
386.4	2
386.667	1.71429
386.933	1.42857
387.2	1.14286
387.467	1
387.733	0.571429
388	1
388.267	1
388.533	1
388.8	1
389.067	1.42857
389.333	1.42857
389.6	1.71429
389.867	1.71429
390.133	2
390.4	2.42857
390.667	2.85714
390.933	2.71429
391.2	2.71429
391.467	2.85714
391.733	2.85714
392	2.57143
392.267	2.57143
392.533	2.71429
392.8	2.71429
393.067	2.85714
393.333	2.42857
393.6	2.28571
393.867	2
394.133	1.57143
394.4	1
394.667	1
394.933	0.571429
395.2	0.571429
395.467	0.571429
395.733	1.28571
396	1.57143
396.267	1.85714
396.533	1.85714
396.8	2.42857
397.067	2.85714
397.333	2.85714
397.6	2.57143
397.867	3
398.133	3
398.4	2.71429
398.667	2.42857
398.933	2.28571
399.2	2.28571
399.467	2.14286
399.733	2
400	2.14286
400.267	2.57143
400.533	2.85714
400.8	3
401.067	3.14286
401.333	3.14286
401.6	2.85714
401.867	2.71429
402.133	2.28571
402.4	1.71429
402.667	1.28571
402.933	0.857143
403.2	0.571429
403.467	0.571429
403.733	0.285714
404	0.285714
404.267	0.857143
404.533	0.857143
404.8	1.42857
405.067	2.28571
405.333	2.42857
405.6	3
405.867	3.57143
406.133	3.42857
406.4	3.71429
406.667	3.57143
406.933	3.14286
407.2	2.71429
407.467	2.57143
407.733	2
408	1.57143
408.267	1.28571
408.533	1.28571
408.8	0.857143
409.067	1.28571
409.333	1.42857
409.6	2
409.867	2.28571
410.133	2.57143
410.4	2.42857
410.667	2.42857
410.933	2.28571
411.2	2
411.467	1.71429
411.733	1.42857
412	1.42857
412.267	1.57143
412.533	2
412.8	2.14286
413.067	2.28571
413.333	2.42857
413.6	2.71429
413.867	2.71429
414.133	2.57143
414.4	2.14286
414.667	2
414.933	1.85714
415.2	1.85714
415.467	2
415.733	2
416	2
416.267	2.28571
416.533	2.28571
416.8	2.42857
417.067	2.28571
417.333	2.14286
417.6	1.85714
417.867	2
418.133	2.14286
418.4	2.28571
418.667	2.42857
418.933	2.57143
419.2	2.57143
419.467	3.14286
419.733	3
420	2.85714
420.267	2.71429
420.533	2.42857
420.8	2.28571
421.067	2.28571
421.333	2.14286
421.6	2.14286
421.867	2.14286
422.133	2.28571
422.4	2.42857
422.667	2.42857
422.933	2.42857
423.2	2.42857
423.467	2.57143
423.733	2.71429
424	2.71429
424.267	2.71429
424.533	2.85714
424.8	3
425.067	3
425.333	3
425.6	2.85714
425.867	2.71429
426.133	2.85714
426.4	3
426.667	3
426.933	3
427.2	3
427.467	3.14286
427.733	3.28571
428	3.14286
428.267	3
428.533	3
428.8	3
429.067	3
429.333	3
429.6	3
429.867	3
430.133	3
430.4	3
430.667	3
430.933	3
431.2	3
431.467	3
431.733	3
432	3
432.267	3
432.533	3
432.8	3
433.067	3
433.333	3
433.6	3
433.867	2.85714
434.133	2.71429
434.4	2.57143
434.667	2.42857
434.933	2.28571
435.2	2.14286
435.467	2.42857
435.733	2.42857
436	2.71429
436.267	2.71429
436.533	2.71429
436.8	3.14286
437.067	3.14286
437.333	2.71429
437.6	2.71429
437.867	2.57143
438.133	2.71429
438.4	2.85714
438.667	2.57143
438.933	2.71429
439.2	2.85714
439.467	3
439.733	3
440	3
440.267	3
440.533	3
440.8	3
441.067	3
441.333	3
441.6	3
441.867	3
442.133	3
442.4	2.57143
442.667	2.14286
442.933	2.14286
443.2	2.14286
443.467	2.57143
443.733	2.71429
444	2.71429
444.267	3
444.533	3.28571
444.8	3.14286
445.067	3
445.333	2.42857
445.6	2.14286
445.867	1.71429
446.133	1.42857
446.4	1.14286
446.667	0.857143
446.933	0.571429
447.2	0.285714
447.467	0.285714
447.733	0.571429
448	0.857143
448.267	0.857143
448.533	0.857143
448.8	1.14286
449.067	1.42857
449.333	1.42857
449.6	1.42857
449.867	1.42857
450.133	1.85714
450.4	1.85714
450.667	1.85714
450.933	1.85714
451.2	1.85714
451.467	1.85714
451.733	2
452	2
452.267	2
452.533	1.71429
452.8	1.42857
453.067	1.14286
453.333	1.28571
453.6	1.42857
453.867	1.42857
454.133	1.71429
454.4	2
454.667	2.42857
454.933	2.42857
455.2	2
455.467	1.71429
455.733	1.57143
456	1.28571
456.267	1
456.533	0.857143
456.8	1.28571
457.067	1.71429
457.333	1.71429
457.6	1.71429
457.867	2
458.133	2.28571
458.4	2
458.667	1.57143
458.933	1.42857
459.2	1.14286
459.467	1.14286
459.733	1.14286
460	1.14286
460.267	1.14286
460.533	1.42857
460.8	1.42857
461.067	1.42857
461.333	1.57143
461.6	1.85714
461.867	1.85714
462.133	2.14286
462.4	2.14286
462.667	2.14286
462.933	2.14286
463.2	2
463.467	2
463.733	2.14286
464	1.85714
464.267	1.57143
464.533	1.57143
464.8	2
465.067	2.14286
465.333	1.85714
465.6	2
465.867	2
466.133	2
466.4	1.71429
466.667	1.57143
466.933	1.42857
467.2	1.14286
467.467	0.571429
467.733	0.857143
468	1.14286
468.267	1.42857
468.533	1.42857
468.8	1.85714
469.067	2.14286
469.333	2.42857
469.6	2.57143
469.867	2.71429
470.133	2.85714
470.4	2.57143
470.667	1.85714
470.933	2
471.2	2.14286
471.467	2
471.733	2.14286
472	2
472.267	2.28571
472.533	2.71429
472.8	2.85714
473.067	2.71429
473.333	3
473.6	2.85714
473.867	3.14286
474.133	3.71429
474.4	4
474.667	4.28571
474.933	4.71429
475.2	4.71429
475.467	5
475.733	5.14286
476	4.85714
476.267	4.71429
476.533	4.28571
476.8	4
477.067	3.85714
477.333	3.57143
477.6	3.28571
477.867	3.14286
478.133	3
478.4	3
478.667	3
478.933	2.85714
479.2	2.71429
479.467	2.57143
479.733	2.42857
480	2.28571
480.267	2.14286
480.533	2
480.8	2
481.067	2
481.333	2
481.6	2.14286
481.867	2.14286
482.133	2.14286
482.4	2.28571
482.667	2.28571
482.933	2.28571
483.2	2.28571
483.467	2.14286
483.733	2.14286
484	2.28571
484.267	2.28571
484.533	2.28571
484.8	2.28571
485.067	2.28571
485.333	2.57143
485.6	2.85714
485.867	3
486.133	3
486.4	3
486.667	3
486.933	3.28571
487.2	3
487.467	2.71429
487.733	2.14286
488	2.14286
488.267	2.14286
488.533	2.14286
488.8	2
489.067	2.14286
489.333	2.28571
489.6	2.57143
489.867	2.42857
490.133	2.42857
490.4	2.57143
490.667	2.42857
490.933	2.28571
491.2	2.28571
491.467	2.28571
491.733	2.28571
492	2.85714
492.267	2.71429
492.533	2.71429
492.8	2.71429
493.067	2.57143
493.333	2.57143
493.6	2.57143
493.867	2
494.133	2
494.4	2
494.667	2
494.933	2
495.2	1.71429
495.467	1.42857
495.733	1.42857
496	1.14286
496.267	1.14286
496.533	0.857143
496.8	0.857143
497.067	1.14286
497.333	1.14286
497.6	1.14286
497.867	1.14286
498.133	1.14286
498.4	1.14286
498.667	1.14286
498.933	1.14286
499.2	1.14286
499.467	1.14286
499.733	1.42857
500	1.42857
500.267	1.71429
500.533	1.71429
500.8	1.71429
501.067	2
501.333	2
501.6	1.71429
501.867	1.42857
502.133	1.14286
502.4	1.28571
502.667	1
502.933	1
503.2	1
503.467	1.57143
503.733	1.85714
504	2.28571
504.267	2.42857
504.533	2.85714
504.8	2.85714
505.067	2.85714
505.333	2.71429
505.6	2.85714
505.867	2.71429
506.133	2.14286
506.4	1.71429
506.667	1.42857
506.933	1.42857
507.2	1
507.467	0.857143
507.733	0.571429
508	0.571429
508.267	0.571429
508.533	0.571429
508.8	0.714286
509.067	1.14286
509.333	1.14286
509.6	1.85714
509.867	2.28571
510.133	2.57143
510.4	3
510.667	2.85714
510.933	2.42857
511.2	2.14286
511.467	1.71429
511.733	1.28571
512	1.28571
512.267	0.857143
512.533	0.857143
512.8	1.14286
513.067	1.42857
513.333	1.57143
513.6	1.85714
513.867	1.85714
514.133	1.85714
514.4	1.57143
514.667	1.57143
514.933	1.57143
515.2	1.14286
515.467	0.857143
515.733	1
516	1.42857
516.267	1.71429
516.533	1.42857
516.8	1.42857
517.067	2
517.333	2
517.6	1.57143
517.867	1.42857
518.133	1.14286
518.4	1.14286
518.667	1.14286
518.933	0.857143
519.2	1.28571
519.467	1.57143
519.733	1.28571
520	1.71429
520.267	2
520.533	2
520.8	1.71429
521.067	1.57143
521.333	1.57143
521.6	1.57143
521.867	1.42857
522.133	1.42857
522.4	1.14286
522.667	1.14286
522.933	0.857143
523.2	0.857143
523.467	0.857143
523.733	0.571429
524	0.285714
524.267	0.285714
524.533	0.285714
524.8	0.571429
525.067	0.571429
525.333	0.857143
525.6	1.14286
525.867	1.14286
526.133	1.14286
526.4	1.42857
526.667	1.14286
526.933	0.857143
527.2	1
527.467	0.714286
527.733	1
528	1
528.267	1
528.533	1
528.8	1
529.067	0.571429
529.333	1.14286
529.6	1.14286
529.867	1.42857
530.133	1.71429
530.4	2
530.667	2.28571
530.933	2.85714
531.2	2.85714
531.467	2.85714
531.733	3
532	2.71429
532.267	2.42857
532.533	2.42857
532.8	1.85714
[truncated: 66,455 more rows]
